# Supplementary material for: A Dietary-Wide Association Study (DWAS) of Environmental Metal Exposure in US Children and Adults
Source: PLoS One. 2014 Sep 8;9(9):e104768. doi: 10.1371/journal.pone.0104768 (PMC4157769; doi:10.1371/journal.pone.0104768)
Supplement: Figure S1 — National Health and Nutrition Examination Survey (2005–06 and 2007–08 surveys) first day dietary recall data converted to food commodities according to study participant sequence number. (CSV) [file pone.0104768.s001.csv]

seqn	fluidmilk1pct_grms	fluidmilk2pct_grms	fluidmilkskim_grms	fluidmilkwhl_grms	cheese_grms	yogurt_grms	butter_grms	otherdairy_grms	margarine_grms	shortening_grms	saladcookingoils_grms	otheroils_grms	apples_grms	applejuice_grms	bananas_grms	berries_grms	grapes_grms	melons_grms	oranges_grms	orangejuice_grms	othercitrusfruits_grms	stonefruits_grms	tropicalfruits_grms	cornflour_grms	oatflour_grms	wheatflour_grms	ricedried_grms	beef_grms	pork_grms	chicken_grms	eggs_grms	turkey_grms	fishshellfish_grms	broccolicauliflower_grms	carrots_grms	celery_grms	cucumbers_grms	greenpeas_grms	lettuce_grms	onions_grms	peppers_grms	tomatoes_grms	sweetcorn_grms	potatoes_grms	snapbeans_grms	legumesdried_grms	peanuts_grms	treenuts_grms	sweeteners_grms
31128	20.1622503733635	55.39724850654602	27.01350037336349	182.095251493454	28.35	0	0	0	0	0	41.84040877113343	0	179.4	0	0	0	0	0	0	0	0	0	0	14.0939996266365	0	16.8120002746582	0	0	0	8.736000213623047	1.668939982509613	17.44399978637695	0	0	0	0	0	0	0	0	0	0	0	392.8999938964844	0	0	0	0	87.82599906206131
31129	22.84199907302856	62.69399814605713	30.61800092697143	300.7899961853028	85.53600185394288	0	0	0	0	0	10.21424995946884	0	0	0	0	0	157.04	0	0	30.225	0	0	0	0	0	182.4139969482422	0	51.52800086975098	0	356.5920016479492	40.33800092697143	0	0	0	0	0	0	0	8.4	.5400000214576721	0	37.575	0	121.9230052185058	0	0	0	0	456.3806480161667
31131	0	0	69.39999884605407	15.36800025939941	16.46400032043457	0	0	6.2780002784729	0	3.856999936103821	18.26999959945679	6.383999919891357	0	558	0	0	0	0	0	0	0	0	0	0	0	51.32549828529358	0	8.147999839782715	4.283999919891357	0	42.74200118541718	0	8.066500129699707	0	0	0	0	0	0	2.619119920492172	0	53.88810128173828	0	48.93839794921875	0	0	13.04400012969971	0	142.4014420856476
31132	61	0	61.25	0	0	0	0	0	8.941999893188477	0	28.77526015968323	0	358.8	0	0	0	79.67436342296601	554.1704	0	0	0	0	0	4.15022000656128	18.02375983886719	105.4476381427765	0	0	181.8644939804077	13.26936032447815	3.767399960517883	26.49618967552185	0	0	0	0	10.68971982192993	0	0	0	0	21.60998988075256	0	128.9104879974365	0	0	0	0	59.9954303650856
31133	0	0	0	0	21.6809991645813	0	0	0	0	0	37.44099988460541	0	0	0	0	0	0	0	0	0	255.15	0	0	1.847999968528747	0	53.82600156784058	0	93.73199832916261	0	76.80000000000001	0	0	0	0	0	0	11.16899979114532	0	22.55700041770935	4.598999791145325	0	9.197999582290651	0	241.1450103759766	0	0	0	0	170.1750985937119
31134	3.417840135812759	9.114240135812761	4.55712006790638	46.80970101470947	0	0	4.73	16.49199949264526	12.33978019533157	27.74915934348106	7.637460035848618	0	0	0	0	0	5.25	0	0	0	0	0	0	0	0	119.8802781047821	0	60.11450191497803	58.4348499396801	0	184.4	0	0	0	0	11.04400023937225	0	0	0	13.30300047874451	0	150.7589976024628	0	350.1225	0	12.46025048255921	0	0	147.017306436491
31137	122	232.7499961853027	0	0	70.64639902114868	0	0	5.933750224113464	0	0	85.27674980163575	0	0	0	0	0	0	0	0	320	0	0	0	18.55699992656708	0	131.02679662323	0	123.6559982299805	13.15031961669922	0	14.04374980926514	0	0	0	0	0	16.71120022125244	0	39.08300022125244	9.180500249266624	2.8426	280.2294038085938	0	110.0119982910156	0	0	0	0	182.9115982990265
31139	0	0	0	0	0	0	0	0	0	0	20.60891067037582	0	0	136.16	0	1.85	0	0	0	0	0	0	0	0	0	105.8855020999908	0	85.05	0	0	1.668939982509613	0	41.32499861717224	0	0	0	19.23599967956543	0	16.8	17.62499982714653	45.445	66	0	0	135.575005531311	0	0	0	27.85600049972534
31140	0	533.75	.84	0	14.70131971092224	0	0	0	0	5.930280013561249	9.53400032043457	0	0	0	0	0	0	334.4348	0	0	0	0	332.2788	0	0	36.48546057815552	0	0	0	132.479997253418	1.805999979972839	0	0	0	0	0	0	0	0	11.51855985546112	9.396719710922241	47.13516057815552	0	0	0	0	0	0	7.822000160217286
31141	3.25	8.709999752044677	1458.989999938011	9.490000247955322	56.7	0	0	90	0	5.459999752044678	35.6000203822136	0	0	0	0	0	206.1176	0	0	0	0	0	0	1.60775	0	302.4790292388916	0	0	0	102.4	90.09000396728516	0	0	0	0	0	0	0	0	.7200000286102295	0	50.09999999999999	0	0	0	0	0	0	78.1883490222931
31142	0	366.7225000202656	0	.7649999797344208	1.653839956188202	0	.85	48.72	0	0	24.61681964950562	0	179.4	0	0	0	0	0	0	81	0	0	0	39.01609999999999	3.390099999999999	30.24	0	90.04799743652343	0	0	9.407999839782715	0	67.94525894851685	0	0	0	0	0	0	17.47199935913086	0	0	0	0	0	0	0	0	73.13249948501587
31143	6.945	19.05899984836578	147.0320002174377	20.56199971675873	183.3240004348755	0	0	0	4.218000054359436	0	17.26834065904617	0	0	0	0	0	0	145.92	0	992	0	0	0	20.73863972625733	0	91.25745892887116	0	105.2579951477051	0	0	39.07456064357757	0	0	0	0	0	0	0	50.5365	13.67400060653686	73.2	84.90600242614745	0	334.72	0	0	0	0	41.86626051740647
31144	0	0	18.54342056140899	0	65.34348224563598	0	0	0	0	8.8302	31.08339973297119	0	0	0	0	0	0	0	0	0	0	0	0	56.63699885845184	0	111.0219582897186	0	32.37739999999999	17.07172056140899	0	0	0	0	0	0	0	0	0	0	10.3019	0	209.8644289825439	0	0	0	0	0	0	81.83199871063232
31145	.5039999866485596	1.47700000166893	32.92700000882149	47.95000165939331	3.094000053405762	0	0	20.91199959516525	19.07051971817016	4.073999853134156	16.30900007247925	0	0	302.25	0	15.94100028991699	13.72599960327148	0	0	0	0	0	0	0	0	210.3890223690033	0	24.34599954605103	.7139999866485596	76.80000000000001	3.612000026702881	0	0	0	0	0	0	0	0	3.789999947547913	0	491.4470139312744	0	0	0	0	9.654000048637389	0	85.59378076782225
31147	3.287640130639077	13.15056052255631	26.1773	10.13689013063908	13.42453026127815	0	0	0	25.47921052255631	0	3.671999983787537	0	0	0	0	0	2.625	0	0	0	0	0	0	0	0	91.94862888240816	0	0	0	37.84799942016602	1.558000009059906	0	0	0	0	0	0	0	0	0	0	0	0	0	0	0	0	0	44.78994921112061
31148	.1760000038146973	.4640000152587891	7.528000183105468	82.78600132942201	108.7830007684231	0	.88	0	0	4.881750044822692	18.44960992107391	0	0	0	0	0	1.376000061035156	0	0	0	0	0	0	16.12125	0	128.4649996050596	0	46.80249999999999	6.032000198364258	79.64999999999999	1.808000030517578	0	0	0	0	0	0	0	3.612	3.812900002479554	.3601000099182129	88.32880325317382	0	0	0	0	33.48000068664551	.24	186.6238977141381
31149	0	76.25	63.14200183868408	19.28	0	0	0	2.608400002479553	9.384000229835509	2.927999877929687	10.3496002073288	0	0	0	92.04000000000001	0	0	0	0	0	0	0	0	17.77349976539612	0	46.48600107192993	0	94.95400367736816	14	0	0	0	0	0	0	0	0	0	0	34.22199954032898	0	139.4383981637955	0	67.48	52.05600091934205	0	0	0	68.5546994380951
31150	0	0	0	81.33	0	0	0	0	0	0	20.34690033340454	0	0	0	184.08	0	163.85	0	179.47	498	956.1999999999999	0	0	0	0	111.7722084987402	0	110.990246515274	0	17.47200042724609	2.511599973678589	34.88799957275391	0	0	0	0	0	84.49875	8.4	39.73724912881851	0	43.39125	0	184.5270069694519	0	0	0	0	19.31657997970581
31151	2.73375	7.532999768257141	3.645	130.1404997682571	10.26674976825714	0	3.086999859809876	0	2.551499884128571	0	9.06150032043457	.7075599700927734	0	0	0	0	0	0	0	2.325	0	0	0	0	0	67.62599919497967	17.55	35.4375	9.050400000000002	0	4.860000144839287	11.4784	0	0	0	0	0	27.07425054073333	0	12.7575	0	0	0	58.96799783706665	0	0	58.8	0	167.8613993000031
31152	12.42000024199486	36.70349976062775	46.94099879264832	37.13450009107589	9.359000182151794	0	0	0	17.76300036430359	0	24.85050027132034	0	0	0	0	0	0	0	0	0	8.255000000000001	0	0	0	0	131.1370014047623	38.84399936676025	0	51.27300241470337	0	473.0707549530268	0	100.44600025177	0	18.4830006980896	0	0	30.71	57.75	25.94399952411651	0	70.77524802207947	0	0	112.2000045776367	0	0	0	74.88729941034316
31153	0	0	0	0	44.82384999999999	188.3458	0	0	0	12.05607029480934	10.041	0	0	209.3776740394592	212.16	369.2201601761341	207.6005592549324	0	0	410.9427480789184	68.07201018626691	2.339999914169312	6.640710186266899	0	0	132.1276627017975	14.49000034332275	0	0	0	0	0	0	0	0	0	0	0	0	34.93169058961868	28.74909058961869	143.1271876415253	0	0	0	0	200.41836612854	0	62.97749104785919
31154	0	0	0	0	46.96800086975098	0	0	23.48400043487549	19.5385801047802	1.254000027179718	4.249000070095063	1.415119940185547	0	0	0	0	7.98	0	0	0	5.13	0	0	0	0	58.80800047397614	6.789999866485595	58.80199859619141	3.933000054359436	12.825	22.23	10.48799978256226	0	0	0	0	0	0	0	6.510000133514405	0	41.15999946594238	0	0	0	0	33.6	31.81750049591065	159.3437974713326
31155	8.93200029373169	399.3685004895926	11.85799970626831	36.1920009791851	0	0	0	0	2.75625	25.4125	0	0	89.7	0	0	0	0	0	0	0	0	0	0	0	0	208.6975	74.65679999999999	88.7220015668869	30.39550039172173	249.075	78.08750068545342	0	127.5	0	0	0	0	0	0	44.88975043296814	0	738.5929751050472	0	0	0	0	0	0	29.57250068545342
31156	6.268500162959098	1.286250025033951	8.357999674081803	1.391250050067901	0	0	.525	0	.525	6.203999738693238	14.62799964904785	0	0	0	0	0	5.88	0	0	1047.8	0	0	0	.3981099907398224	0	59.56611116566658	0	.5437599907398224	33.19851080889702	23.74899948120117	0	0	0	0	0	0	0	0	0	0	0	5.027579879379272	0	28.56000080108642	21.4376	3.114570120620728	0	0	81.63088950009347
31157	10.01700014233589	251.7175001502037	23.09800001859665	8.347500300407409	23.08800079345703	0	3.15	0	3.15	12.80000020980835	50.41399990081787	0	0	0	0	0	0	0	0	870	0	0	0	0	0	105.8520013427734	0	11.44	6.032000198364258	120.45	8.82	0	0	0	16.7440007019043	0	0	0	0	15.78399982452393	0	74.15200317382812	0	265.6560033416748	0	0	0	0	56.87599914550781
31158	7.098000297546387	1.445000040531158	18.9	79.81574211568832	0	0	39.54000000000001	80.42487892189027	4.815999917984009	3.103999938964844	15.44500019836426	0	0	0	0	0	0	0	0	0	0	0	0	22.51900065898895	0	97.65900249004363	60.2	9.352000079154967	43.45599914550781	210.4689901733398	33.3324992685318	0	0	58.48	45.75200065612793	0	0	44.37599868774414	8.4	0	0	0	111.8	0	17.88799934387207	0	8.960000000000001	0	229.0203218468666
31159	0	0	24.50727075014114	11.91925037384033	75.32238258857727	0	8.063609841442107	0	12.12536974861622	19.14270020599366	33.23678875217438	0	0	0	0	0	33.22200149536133	0	0	146.16	512	0	0	0	0	151.5057395613432	0	37.3219	19.67882064714432	109.08	3.888000025749206	0	0	0	15.28851050276756	28.46826050276757	0	0	0	49.30563949723245	0	370.0209463321686	92.25825	141.4439978027344	0	0	0	0	21.92479934978485
31160	0	0	0	15.25	19.16	0	8.852499918937683	37.12	0	3.456000051498413	29.97399959087372	0	0	0	0	0	0	0	0	55.62	0	0	0	.2089999973773956	27.70200130462647	110.5599996948242	0	68.607998046875	0	105.6510020828247	7.167999877929687	0	0	0	0	37.5375	0	0	8.4	13.31199951171875	0	0	0	0	53.325	0	0	0	64.39790052390099
31161	6.005999851226807	320.25	11.68965	6.328000106811523	41.56319999999999	0	0	0	0	11.17011049547195	17.62829958915711	0	0	0	57.12000160217285	17.23800029754639	38.42999839782715	0	252.08	37.2	0	0	0	0	0	143.1629419818878	0	24.38583030114174	32.37856932501793	0	22.23	0	0	0	0	0	0	0	88.30754183578492	6.494250000000001	0	133.0022419818878	0	0	0	0	2.604000053405762	0	114.129001455307
31162	0	0	0	0	67.5	0	5.496989891910553	0	28.42	6.144940103721619	12.52350961341858	0	179.4	70.33399806976318	72	30.36	89.10000091552735	0	0	46.805	0	0	0	0	0	56.75599815368652	0	0	35.28	0	212.2559973144531	0	0	0	0	0	0	0	0	247.8	0	0	0	104.1920833190918	0	0	0	0	43.85699938297272
31163	0	0	7.055999879837036	274.5	24.69600048065185	0	0	0	0	4.535999879837036	18.86924991846085	0	6.58125	123.6624966621399	0	0	24.49999958276749	0	0	230.1249933242798	5.906250104308128	0	3.718750104308128	15.85850011348724	2.598749935626984	69.23149885892869	0	12.22199975967407	6.425999879837036	87.15299977302553	0	0	0	0	0	0	0	0	0	5.345999937057496	0	179.4540019226074	0	121.9230052185058	0	0	0	0	189.0163494615555
31164	17.89379949474335	48.98280043029786	43.20700020027161	79.11079883670806	42.525	0	20.86099944114685	10.97600021362305	20.64479999828339	17.52360011672974	8.094999879598618	7.56	0	0	0	0	0	0	0	0	0	0	0	0	0	115.0284025154114	0	0	96.4845	0	175.1275985183716	0	87.51600311279297	0	0	0	0	0	0	1.440000057220459	0	100.2	0	399.6000137329102	0	0	9.475000381469727	0	128.1477997951507
31166	0	762.5	4.343000164031982	0	0	0	0	0	0	0	22.4	4.256999835968018	0	0	0	0	0	0	0	164.064	0	0	0	92.82979320831299	0	33.46300138473511	0	0	0	128	0	0	0	0	0	0	0	0	0	.7200000286102295	0	50.09999999999999	164.205	0	50.63	0	0	0	88.57286885557177
31167	4.158000073432922	11.39600014686584	5.543999853134156	12.32	150.8059999847412	0	0	0	4.003999853134155	0	19.0739800441742	0	0	0	0	0	206.1176	0	0	0	.2136099950313568	197.4317	0	45.31399875640869	0	80.41899723052978	0	99.10399875640869	108.4859994125366	66.1639981842041	179.41	0	0	0	0	0	0	0	31.29600124359131	40.6258996515274	23.51259951400757	223.5807942962647	0	0	0	32.36800090789795	0	0	8.481220105457306
31169	0	399.9680000591278	0	268.4079992485047	11.74200021743775	0	2.508000054359436	0	0	3.72	16.91520036125183	0	4.3875	283.275	0	0	0	0	0	1118	0	0	0	25.79299976348877	1.732499957084656	98.82300036907195	0	129.8400022125244	9.176000118255615	0	16.89600011825561	0	0	109.2120034790039	8.372000350952149	0	0	0	0	12.74400017738342	0	270.0759924316407	0	28.28879956054688	0	0	0	0	48.15150036334991
31170	0	0	3.9582	182.54	14.0736	0	0	0	4.524000067412854	3.782280167770385	65.25199876785278	0	0	0	0	0	0	0	0	0	0	0	0	1.9655	23.1929	134.0003706710815	0	276.3378357694626	3.606359916114807	0	22.62000067412853	0	0	0	0	0	24.96400030136109	0	20.54	17.999	0	111.0795194656372	0	692.2280297851563	0	0	0	0	134.7632485161782
31171	0	0	3.04	0	0	0	0	0	0	6.460000000000001	35.41183855657577	0	0	0	0	0	0	0	0	0	0	0	0	0	0	54.54800048828125	0	32.70599918365478	25.66099962711334	88.52099884033204	3.116000018119812	10.48799978256226	0	0	0	0	0	0	0	.0600000023841858	0	4.175	0	386.7707539916992	0	0	0	0	83.59975044369698
31172	0	0	0	0	20.02499914169312	0	0	27.22500085830688	8.549999892711639	0	4.107400019407272	0	0	0	0	0	0	0	0	0	0	0	0	0	0	86.55549821853637	0	41.33900051116944	0	0	0	0	0	0	0	0	0	0	0	0	0	69.215	0	35.74620153808594	0	24.13	0	0	77.80250239372253
31173	4.255999946594238	362.3979995727539	5.711999893188477	12.65600021362305	0	0	4.031999893188477	0	0	0	12.97786961567402	0	0	0	0	0	0	0	0	0	0	0	0	14.73038981666565	0	27.10000038146972	33.38290959444046	0	0	62.04	182.2880731433988	0	80.00663926506041	0	0	25.2850397474289	6.846930082654954	0	0	27.73190048360825	16.13676983854771	203.06165	15.555	10.98	0	0	0	0	30.30714967041015
31174	2.127999973297119	5.823999786376953	2.855999946594238	602.0871548477173	42.38	0	2.52	14.38	3.163999979496002	21.42	6.918319940519334	0	68.90000000000001	0	0	0	0	0	0	0	0	0	0	30.60845960292816	13.549	69.31575024414062	15.05	0	95.27399795532227	69.63	90.10399658203124	0	0	14.62	11.43800016403198	0	0	11.09399967193603	0	0	0	0	27.95	0	4.471999835968018	0	33.6	0	94.88736973676681
31175	0	0	0	0	0	0	0	40.33	3.607499867677689	0	0	0	137.8	302.25	0	0	0	0	0	0	0	0	0	1.955250042378903	28.43100133895874	1.955250042378903	46.39275067806244	2.66625	88.32599807739258	0	0	0	0	0	0	0	0	0	0	0	0	0	0	0	0	0	0	0	0
31176	0	0	2.00385	199.3867999572754	7.1248	0	0	0	0	6.106790207004547	0	0	0	0	0	0	0	0	0	684.76	0	0	0	11.774	0	41.76766131629944	0	3.517870042467118	1.825729957532883	0	0	0	0	0	0	0	0	0	0	1.11325	0	22.79936033973694	0	0	0	14.31574934005737	0	0	6.716900127410888
31177	0	0	31.6674	0	134.2761991645813	0	0	0	0	30.25996134223938	56.43699979305267	0	0	0	0	0	0	0	0	0	0	0	0	47.52	0	333.3238462043762	0	149.3258790002823	28.85251932888031	217.6	0	0	0	0	0	0	11.16899979114532	0	22.55700041770935	22.19199979114532	0	369.5026449512482	0	496.4750213623047	0	0	0	0	219.0139991283417
31178	0	0	11.45699961662292	335.5	28.25	0	0	0	0	2.211000047922135	42.36352008445262	0	0	0	0	0	0	0	0	0	0	0	0	21.752	0	60.86199923324585	28.16740919675827	190.7490030670166	0	0	0	0	0	0	0	6.3791	0	0	0	7.085540245342255	6.47022991309166	212.27915	0	71.12888304443359	0	27.145	0	0	235.8322040202141
31179	0	1508.06249165535	120.2949996948242	254.8437416553497	15.46125	0	7.974750155210494	0	0	13.4504994392395	32.26799905776978	0	39.91375902709961	0	0	0	34.77865919103622	0	0	1089.38	0	0	0	.9110000085830688	73.79861838207245	127.8644982051849	0	0	0	89.42400123596191	7.520000076293945	0	0	0	0	0	0	0	0	0	0	0	0	294.6749954223633	79.9875	0	25.2	0	145.8084025134087
31181	15.60200043559074	30.14549956440926	14.61600021779537	31.9725	124.1940008711815	0	31.55683029990196	10.96200043559074	14.27989035694599	10.42800022602081	85.47149864614011	0	0	294.527091917038	0	127.134	127.134	0	0	877.99825	0	0	0	0	0	128.8299987494946	102.2222354919434	0	280.5960655727387	211.88	13.27199977397919	0	0	230.8296155471802	103.225501742363	0	0	0	49.29599819183349	63.94500000000001	32.88599912881851	53.56200090408325	0	1129.948102456665	154.1592	0	0	0	319.3562964861393
31182	0	396.5	0	0	24.6299999833107	0	0	0	0	.8904000000000001	9.153499774932861	0	0	0	0	0	0	0	89.73500000000001	0	0	0	0	40.01149963378906	0	7.896000366210938	0	0	0	25.21450045585632	70.62	0	0	0	4.1825	4.063000113964081	0	0	0	2.74849994301796	0	67.75650091171265	13.26450045585632	6.094499886035919	4.063000113964081	3.39465	0	0	14.90772021255493
31183	44.02192021520138	120.6905294503212	441.7795801555633	132.3352028209686	38.39849043040275	0	0	0	37.55622914774418	0	0	0	0	0	0	0	4.871999893188477	0	0	0	0	139.92	0	0	54.54250010490418	105.6669130401492	.9067499667406081	27.9990003490448	0	254.99015	4.3919999563694	0	0	78.52793827838897	56.94068792934418	0	0	0	0	42.81660069808959	0	32.3910013961792	0	0	0	0	0	7.463249866962433	50.28699954748154
31186	0	396.5	0	0	0	0	11.68350003433228	24.51935028743744	4.73199991941452	6.332000012397767	52.48094990730286	0	0	0	0	11.10375030040741	0	0	0	0	0	0	634.375	7.095700013351441	0	99.64399937057496	0	42.6198907705307	193.2	66.23999862670898	45.31992034347057	0	0	0	14.48080048274994	12.60000038146972	0	55.9512315410614	0	10.78602964274883	9.897510192632675	0	647.9964500000001	197.3862967031479	0	0	4.48	0	138.8038515079022
31187	0	0	14.405	107.0520013427734	46.14328997457028	227	3.15	5.933750224113464	5.902740065479279	1.679999923706055	35.95696987380981	0	.6019999897480011	0	92.04000000000001	1.117999958992004	63.02354011793137	0	0	0	0	22.1815	21.41281998958588	28.10037941808701	11.78199983596802	28.98618000962734	19.02097947616577	8.581999893188476	5.726000213623046	71.00400093078613	7.392000122070312	132.1676969718933	0	0	48.81870075702667	17.8605	30.6425	0	28.875	17.35586010067463	0	135.3615984859466	0	0	52.39079924297332	0	0	.4300000190734863	81.60014003114701
31190	.1800000071525574	.4800000071525574	741.1170022618771	.525	0	0	0	0	0	3.105000114440918	24.30071023235321	0	0	0	0	0	0	0	0	653.62	46.12322067098619	0	0	3.163999946117401	1.95	32.09900045394897	0	0	56	0	.6150000035762787	0	462.6510108947754	0	0	0	0	0	0	0	0	0	0	100.7842524719238	0	0	0	0	58.25244039211272
31192	0	0	122.5	0	0	0	0	0	4.77	0	2.933999937772751	0	0	0	184.08	0	0	0	0	0	0	0	0	1.3875	16.3725	40.59749968528747	0	0	59.22	0	12.04500031471252	0	0	0	0	0	0	0	0	0	0	0	0	0	0	0	0	0	12.75449981689453
31193	3.21300009727478	0	38.56639895439148	0	24	0	0	0	2.345999956130981	12.71599991798401	14.79033978538513	0	0	0	0	0	0	0	0	0	0	127.256997127533	0	0	0	76.646601688385	0	26.88	0	194.0139971923828	113.144000043869	0	0	0	0	0	0	0	0	0	0	0	0	0	0	0	0	0	436.0294238188505
31194	0	305	16.88	0	56.32	0	0	0	0	15.13600067138672	17.26718048756123	0	0	0	184.08	0	0	0	0	72	0	0	0	120.7315084973335	0	215.7285026855469	0	46.27938010101319	14.43199966430664	0	2.235999975204468	0	0	0	0	0	0	0	0	14.9352498793602	0	180.2240026855469	0	0	0	23.14949903488159	0	0	35.15399963378907
31195	123.3674000492096	3.76680009841919	1.831799975395203	66.55514067192077	0	0	58.83899885237217	18.552879429245	0	7.580000174045563	6.90165023803711	0	0	0	0	0	0	0	89.73500000000001	0	0	0	0	14.11875057220459	28.63725134342909	130.3609030927419	.4125000089406967	51.49199935913086	34.35600128173828	0	107.1600010871887	0	554.0399826049804	0	0	0	0	0	0	0	0	0	327.1417577362061	0	0	0	2.601000032424927	0	37.86147057636976
31196	0	106.75	2.94	0	1.68	0	9.460000000000001	1.76470005607605	0	6.72	9.27749999141693	0	0	0	0	0	0	0	0	682	0	182	0	0	0	34.78100030303001	67.16780915679931	0	0	90.44	0	0	0	0	69.30560000000001	0	0	0	0	.3234000070095062	0	0	0	0	0	0	0	0	16.08933003673553
31199	0	0	110.83	0	122.9117999934196	0	4.984280097007751	12.1056	4.171999893188477	.579599973678589	58.04108890309334	.7332	181.4719999647141	0	0	3.773999929428101	2.435999946594238	0	179.47	0	0	0	0	29.15260112915039	48.31136097640992	439.4431527812958	2.9328	0	0	0	4.071000126600266	43.82663936672211	0	0	69.85349922237396	54.92789989757537	51.1624	0	38.38874917030335	16.97466001048088	0	675.7998763534546	0	0	0	0	0	.7332	81.83875028238295
31200	0	0	0	437.16	21.1025	25.23912046737671	0	0	.635	0	0	0	98.84883864421843	0	31.63967948741913	69.9463826329708	58.8952	0	0	0	0	7.714979784393311	0	5.039999771118165	27.2508594543457	18.81150040626526	23.64029987888336	45.91242092514038	6.953000259399413	0	0	0	0	7.175500121116638	5.651499757766723	0	0	5.461000242233276	0	0	0	145.1114981460571	13.71600024223328	0	2.159000060558319	0	0	0	12.51168011684418
31201	11.27800032615662	18.88700077056885	23.89100011825562	825.3520007705689	0	0	1.728000068664551	0	2.484000034332275	11.05199980735779	38.95415846939087	0	0	0	0	0	0	0	0	0	0	0	0	.4679999828338623	0	73.61700134277343	0	18.33	0	0	13.07700011014938	0	0	0	0	0	0	0	0	0	0	0	0	325.3604849456787	0	0	0	0	65.38399930000304
31203	4.283999805450439	11.62799961090088	5.71199990272522	454.6939998054504	24.27599922180176	0	0	0	0	0	4.601999967098236	0	0	293.1276716552734	157.56	0	72.66855845336913	0	131.52	1226.317743310547	14.7657602607727	0	229.7719602607727	54.48729944992066	0	20.73825044631958	6.506999827623368	0	25.09200038909912	166.1684999138117	183.396003112793	0	0	0	0	0	0	0	0	8.513999748229979	5.47800012588501	65.94600168228149	0	0	0	0	1.32	2.507999968528747	31.0075
31204	0	0	0	0	7.06	0	0	0	.2017200033187866	0	6.88656016960144	0	0	0	26.92800075531006	0	18.11699924468994	0	0	30.1035	0	0	0	0	0	29.34400037288666	0	151.42030210495	12.31200021743775	40.12800086975098	0	0	0	0	8.69072028579712	8.09136014289856	0	4.583159893798828	0	22.88735942840576	0	33.37311950531006	6.006480212402344	0	0	46.75008114318847	0	0	106.6191694291115
31205	2.937440063667298	267.5282397453308	4.0056	8.945839745330812	93.61526037769318	0	0	0	6.275439745330811	8.545280127334596	41.44244975109101	0	0	0	0	0	0	0	0	0	16.59079020028114	0	0	89.07475012407303	0	96.12772044115067	9.537749884128569	3.81	135.2370010757446	62.07205909881593	92.82367958183289	27.6859990310669	0	0	0	4.2525	0	0	25.6540009689331	56.24993107004165	85.62025200963021	235.8410222659111	0	0	0	69.44849710464477	0	0	88.66056113929749
31206	0	0	0	0	82.69055837402344	0	0	0	0	12.48223959350586	11.35668037872315	0	0	0	0	0	0	0	0	0	0	0	0	.5180000066757202	0	179.0556824584961	0	0	224	0	1.667119982528686	0	0	0	0	0	0	0	0	64.78847918701172	52.85375837402344	265.1212832519531	0	0	0	0	0	0	62.55799961090088
31207	0	0	11.76651032762527	0	38.6729413105011	0	0	.09	0	7.3131	6.172700000000001	0	0	0	0	0	0	0	0	60.45	0	0	0	0	0	51.49037934474946	24.55199924468994	18.8947	9.962660327625276	0	23.06699924468994	0	6.930000000000001	0	0	0	0	9.702000188827514	0	9.377950094413759	0	122.4720152420044	0	0	0	0	0	0	46.5863984413147
31208	0	0	0	36.61599975585938	34.05938012714386	0	3.145000040531158	8.399160254287718	0	0	17.6524996984005	0	0	0	92.04000000000001	0	0	0	0	0	10.79499983787537	0	0	0	0	50.90573898658752	.1280000019073486	112.633996963501	0	0	0	0	99.19499740600585	127.14	0	0	8.756000189781188	0	0	10.945	0	16.11900075912476	0	259.5855111694336	0	0	0	0	24.95200037956237
31209	3.806529845523834	10.36672015447617	5.102370154476165	774.1680844377518	14.17325	0	0	0	3.563560077238083	0	12.17456982865334	0	0	372	0	0	0	0	0	0	0	0	0	3.425810101699829	1.026409974575043	77.38793254051208	1.053070012712479	59.26199909210205	10.353	0	0	0	0	0	0	0	0	0	0	11.9	0	0	0	49.11249923706055	0	44.98199909210205	0	1.186369949150085	60.31177975797652
31210	0	0	11.13	432.2062426635742	56.5	0	0	43.29087866821289	19	0	42.41050050497055	0	0	0	0	0	0	0	0	0	0	0	0	89.78999908447264	0	71.57099945068359	0	0	0	0	4.186999924182892	143.775	0	0	0	0	0	0	0	0	0	0	0	96.96449806213379	26.6625	0	0	0	404.4182979476928
31211	0	244	0	0	148.9850002288818	0	0	28.75	0	0	16.71073006095886	0	0	0	0	0	0	0	0	0	0	0	0	0	0	66.20550032806396	0	132.6504483146668	0	39.825	0	0	0	0	0	0	0	0	0	17.97115004196167	.2400000035762787	78.74499977111816	0	191.062793977356	0	0	0	0	18.20499982833862
31212	13.39199964523315	36.64200141906738	116.5358628791809	39.61799858093261	74.87350050926209	0	0	116.7828202005863	0	5.7	86.92986049692631	0	0	0	0	0	0	0	0	0	143	0	0	0	0	236.4190022087097	3.527160075378418	157.7890023803711	28	29.8658	19.5360599650383	0	51.35999908447266	0	0	0	1.963499971628189	0	0	9.691360153484345	0	22.52700022697449	0	274.4406299713135	0	0	9.11174027862549	0	302.4469033979416
31213	0	0	37.61554038829804	122	45.19476155319214	0	0	0	0	19.73459974517822	8.843909824705124	1.415119940185547	72.37840202093123	0	0	1.88699996471405	72.67095	0	0	310	0	0	0	14.3930005645752	39.6387	128.7481182041168	2.9362	22.3938	11.80764038829804	0	0	0	0	0	0	0	0	0	0	7.125300000000001	0	145.1525462127686	0	0	0	0	0	8.8086	59.96740002746582
31214	0	0	3.829000025391579	28.78001058368683	0	0	0	35.94919978580475	0	0	2.829250091314316	0	0	0	0	0	0	0	0	37.2	0	4.921350196838379	0	0	0	0	0	0	0	0	0	0	0	0	0	0	0	0	0	0	0	0	0	0	0	0	0	0	100.9400001300812
31215	0	1.2	.6	1.32000002861023	0	0	0	10.97999954223633	5.219999885559082	0	3.553939869642257	.7075599700927734	0	0	0	11.52000045776367	0	0	0	0	24.765	0	0	0	0	6.660000228881836	42.92065947856903	218.42	0	0	19.68000011444092	0	0	0	35.9296	19.1366	0	0	16.842	17.92552055110932	23.72009985799789	296.083840776062	0	0	0	0	0	0	74.67886949882508
31217	.0900000035762787	876.9570000553131	32.74120000178814	27.42532077989578	5.4976	0	0	10.99383966178894	2.176000061035156	6.986980135154724	4.063699972009658	0	0	112.32	14.60160035705566	0	97.34399999999999	0	0	0	0	3.931199821472168	35.19359857177734	5.4459	1.1626	62.70083030285834	28.44	26.1504404466629	9.437760070705414	0	12.6765001052618	0	0	0	0	0	0	0	0	6.067000206947327	0	210.0713136398315	0	0	48.832001953125	0	0	0	34.43836035089492
31218	6.894499819278717	4.493999795913696	2.193499948978424	4.868500204086303	0	0	0	0	2.032999974489212	0	22.01999998569488	0	179.4	0	0	15.02800025939941	7.98	0	0	466.88	38.35	0	0	0	0	130.0800033187866	0	0	0	0	111.8815008163452	0	0	0	0	0	0	0	0	0	0	0	0	0	0	0	11.2035	0	27.96549967050553
31219	2.348000013828277	10.55600002765656	3.140999913215637	11.47700017929077	0	0	1.115999970436096	0	9.880000000000001	7.03499997138977	1.298999977111816	0	0	0	0	0	2.625	0	0	0	0	0	0	43.90549905776977	.675	83.37750011444092	0	40.1760007095337	69.42450017738342	0	122.2629968976974	0	0	0	0	0	0	0	0	8.928000354766846	0	329.963988647461	0	0	0	0	4.2	0	78.55475033760071
31220	0	244	0	0	27.40500082969665	0	0	0	0	6.727050169944763	41.76683926811219	0	0	0	0	40.28	127.1683240722656	76.44	0	0	17.18250020742417	0	0	9.352500414848327	0	112.2214404066563	0	0	7.35	37.12870053405761	13.74668001043796	43.60999946594238	0	0	0	0	0	0	195.4995	14.79000041484833	0	38.74749958515167	0	0	0	0	0	0	136.5077496105194
31221	0	5.08	18.73700031280518	0	15.36	0	0	2.910999960899353	0	.6510000133514404	2.352000017166138	7.055	0	0	0	7.42	0	0	131.52	17.92199977874756	6.73199985742569	0	0	0	0	16.3980004119873	21.69	0	14.7	339.3029981613159	195.8474983978272	0	0	205.28	44.8	0	0	0	115.5	18.075	0	0	0	0	24.1	0	5.596500000000001	0	19.16399991989136
31222	0	5.6406	0	350.75	0	0	0	0	9.500250341892242	2.107000093460083	16.60770001287461	0	0	1906.5	0	0	0	0	0	0	0	0	0	0	0	100.6835202049255	28.50074931621551	0	0	145.1813970092774	2.605419948768616	0	0	0	0	0	0	0	0	0	0	0	0	162.5640069580078	0	37.6425	0	0	62.54717979507446
31223	3.186000056266785	8.732000112533569	20.09650992770195	286.64	0	0	0	0	0	27.6822204636097	45.16699891030788	0	0	0	0	0	0	0	0	0	16.86824945926666	0	0	5.244750067591667	0	184.168952058506	49.3552510547638	0	37.52399909973144	170.0875521629333	142.4811981839657	0	0	0	0	72.60000000000001	0	0	0	95.91999664306641	113.9537533569336	25.4	0	0	0	0	0	0	37.08550094604492
31224	0	198.25	14.7657602607727	0	52.85548097877502	0	0	26.42774048938751	13.21387024469376	1.41119003058672	4.080959985351562	0	0	0	0	0	0	0	0	0	6.200269990062713	0	0	10.28000030517578	3.079999923706055	140.4424265967369	3.160000038146973	0	0	119.2320016479492	25.01655	0	0	0	0	0	0	0	14.4375	0	0	44	0	0	0	0	0	3.559999847412109	128.8057407213211
31225	6.734000282287598	0	7.55200011253357	0	19.89	0	0	28.75	2.421999893188477	0	18.60886004559994	.7080000281333924	0	0	0	0	0	0	0	902.62	0	0	0	41.18400089263916	0	40.29200107574463	0	95.70600357055663	0	0	27.07199925422668	0	0	0	0	0	0	0	74.88	3.068109939670562	0	24.75	0	0	0	11.5765795173645	0	1.996000001430512	61.09600096225738
31226	0	0	0	0	0	0	0	0	0	0	11.46823983483315	0	0	0	0	0	0	0	0	0	0	0	0	0	0	0	120.1938626426697	182.533257522583	0	0	0	0	0	0	0	0	0	0	0	0	0	270.6	0	0	0	6.857200000000001	0	0	0
31227	3.172300056028366	8.814709987235069	126.7154900076389	9.537670125627518	0	0	9.460000000000001	0	.6409499999999999	8.416399992370605	8.276000056266785	0	0	0	0	139.92	0	0	0	0	0	0	0	22.02192026557922	2.988000068664551	59.28606880760194	30.49355946884155	123.6604954910278	15.71797978887558	0	28.66902006111145	0	0	0	0	7.333999907970428	2.4125	0	0	17.40200049757958	2.895	117.9248396690369	0	107.8870029449463	27.375	55.61186168899536	0	19.2	57.12933091011047
31228	0	0	0	51.09300064086914	0	0	0	0	0	9.614000072479248	21.12724989891052	0	0	0	0	0	0	0	0	0	0	0	0	73.66420908317565	0	48.24200128555297	19.42199968338013	0	168.7060020446777	0	54.77600028991699	0	56.49599899291992	16.3	0	0	0	15.355	0	30.54424992084503	0	0	0	273.8067551803589	0	28.63149868011475	0	0	149.2270004081726
31230	30.25599906921387	83.20399627685548	56.18400093078613	90.03600372314453	24	0	3.072000122070313	14.38	9.716999883651734	10.34700008869171	17.67221022005081	0	0	0	0	0	0	289.536	0	0	0	0	0	45.02929941940307	0	132.2070017242432	0	100.8839987182617	56	0	30.95000034332276	0	0	0	0	0	0	0	25.2	.0600000023841858	0	48.175	0	0	0	0	0	0	108.2675001907349
31231	0	0	0	24.37600067138672	63.2	0	0	32.20599910020828	19.33	18.53399996757507	43.7455006904602	0	0	0	0	0	22.27200088500977	0	116.5255045127869	0	170.05625	10.35125	166.8030045127869	0	0	88.29200031280519	0	0	36.19453873329162	0	24.42360038185119	0	0	0	67.32660000000001	17.26711936664581	25.64799957275391	0	85.78992178344727	.1200000047683716	0	54.84740023803711	0	294.4769774665833	0	23.90831936664581	0	0	57.00835036981106
31232	7.296999861001969	59.12104955558777	9.719500055313111	58.4837514591217	41.67143943023682	0	0	52.6262593334198	46.6630001115799	9.477000446319581	80.58314885559082	0	0	0	0	0	0	0	0	0	0	0	0	0	0	196.5651930416107	0	0	0	0	106.6174102221489	0	0	0	0	0	0	0	32.487	1.721720037317276	0	129.0470422790528	0	294.6749954223633	0	0	0	30.3	604.6718517457008
31233	0	0	0	0	0	0	0	0	0	7.68599967956543	5.964000062942505	0	0	0	0	0	12.62799970626831	0	0	311.26	0	0	0	0	26.79599941253662	43.02400047302247	0	0	137.5352560793877	0	212.4280014038086	0	0	0	0	0	0	0	0	0	0	25.14107939682007	0	0	119.0625	15.57482060317993	0	0	35.69714002580643
31235	10.56727999472618	31.99711957073212	48.37859979591369	214.6907805049419	33.94406019353866	0	0	0	18.87342038707733	22.91199951171875	55.11040996084213	0	0	0	0	0	0	0	0	0	40.30743138523102	0	0	0	0	146.9602585773468	25.8125	201.7679974365234	40.95	141.1680041503906	352.4389531050682	0	0	0	0	0	0	0	0	0	0	113.0705002593994	0	496.4750213623047	0	36.195	0	0	405.2863717306138
31236	0	244	0	0	13.26	0	0	0	1.428000040054321	0	9.476999702453615	0	0	0	0	0	46.8	0	0	18.6	0	0	108.75	28.06368057899475	7.173999999999999	30.46649949073792	0	63.80400238037109	0	78.84	8.287500286102295	0	0	0	0	0	0	0	49.92	2.72740004825592	4.930600135803223	49.72080108642578	0	0	32.04600128173828	0	0	28	47.06769926376343
31237	0	0	0	0	0	0	0	0	0	0	37.18749966621399	0	179.4	0	0	0	0	0	0	0	0	0	0	0	0	29.12000122070312	0	0	0	128	0	0	0	0	0	0	0	0	0	0	0	0	0	248.2375106811524	0	0	0	0	46.30599935531616
31238	15.12799953460693	41.60199813842774	20.25200046539307	277.767998046875	89.91449950218201	0	0	0	3.7575	0	26.2852495276928	0	0	213.72	0	7.929600128173829	0	0	0	496	0	0	56.71680102539063	11.6317498755455	16.3725	93.28499828338623	0	36.86624999999999	0	0	0	0	0	74.74949855804444	34.20149942398071	0	0	0	0	3.092250044345855	6.440250177383422	257.7285054016114	0	110.0119982910156	0	0	0	0	33.28950043797493
31239	0	1139.710500077605	0	3.906000155210495	0	0	0	0	0	4.882499999999999	23.36895986289978	0	0	0	0	0	0	0	0	49.2195	0	139.92	0	8.859190174293518	23.39328034858704	159.739001537323	22.76471964378357	92.83799888134003	19.90950026392937	174.2850030899048	39.0971001552105	20.97599956512451	0	0	2.449999958276749	22.05000066757202	0	17.2753	0	13.29438024997711	0	338.8184900665283	0	0	0	0	0	0	138.974198619175
31240	3.236999881267547	8.963999762535096	463.7375	58.37100084781646	36.7925	0	0	31.15400000333786	8.729500175714493	2.701999893188477	51.1437493494153	0	0	0	0	0	43.5997513961792	0	0	682	0	0	0	25.15199951171875	0	78.94524982452394	0	0	0	105.3454971885681	16.37999973297119	0	0	0	10.37	9.3375	0	28.30400093078613	0	31.21054041080475	25.86626071243286	143.2441861743927	40.21349905014038	0	0	8.749499883651733	11.2035	0	77.1452493417263
31241	0	61	19.1399995803833	0	0	0	0	8.46999979019165	0	10.11999979019165	7.840000152587891	0	0	0	0	0	0	0	0	0	0	0	0	73.3198187171936	0	20.7350004196167	0	175.8079959106445	0	22.75	373.3450023889542	0	0	0	0	0	0	0	0	1.469999933242798	0	19.95	0	0	0	31.64799934387207	0	0	105.3711987657547
31242	0	0	194.2079201558352	22.82600021362305	35.35	0	0	0	10.72250002563	22.13011959552765	6.783999817371368	0	113.2400432357788	0	0	0	163.85	0	0	373.2	0	0	0	0	0	180.3863858137131	0	256.1655	0	0	0	0	0	0	0	0	0	0	19.2465	61.70500164031983	0	137.8488274967194	0	55.00599914550781	0	0	5.208000106811523	0	134.7440477762222
31244	10.11075024724007	27.73974950551987	13.48099950551987	33.81300098896027	18.92525049448014	0	0	0	4.666499876379967	1.291999983787536	0	0	0	0	0	0	14.39099966526031	0	0	1058.24	0	0	0	0	30.53699933052063	42.18124927043915	0	0	0	103.7	27.0809996727109	0	39.98399948120117	67.66425098896028	0	0	0	0	0	.7200000286102295	0	50.09999999999999	0	0	0	0	0	0	15.84299970626831
31245	3.779999899864197	10.29000020027161	8.240000247955322	270.3800004005432	0	0	4.2	0	4.2	0	13.85628014426231	.300000011920929	0	96.71063734588623	0	41.7456	41.7456	0	0	64.3578	0	0	0	1.194329972219467	0	92.74007997221946	41.86250050067902	1.631279972219467	31.63867038345337	280.98	0	0	0	0	0	0	0	0	0	11.1	0	0	0	228.4800064086914	0	0	0	42.82500201463699	124.5731187105179
31246	0	0	13.47840023803711	0	48.44	0	0	0	0	0	10.38	0	0	0	0	0	0	0	0	0	0	0	0	0	0	216.2039944076538	0	223.515994720459	0	595.35	84	0	0	0	0	0	9.342000164985658	0	25.95	11.41799983501434	0	26.64199934005737	0	1144.874548492432	0	0	0	0	101.5646421086311
31247	30.25599906921387	83.20399627685548	70.9030006480217	130.8300031280518	14.30016032371521	0	0	18.25199970245361	0	14.98499971389771	66.73367980701924	0	0	0	0	1.749000062942505	6.93	0	0	186.7375	0	0	0	80.85079936389923	0	122.9779988479614	0	67.54799911499023	3.016000099182129	163.9440022659302	16.88699988126755	0	0	0	0	0	4.52400011062622	0	5.104000110626221	16.2494999063015	0	78.20600158691406	0	0	0	0	3.921750023365021	0	183.663797949791
31248	0	0	0	0	39.78	0	0	0	0	0	16.84799955368042	0	0	0	0	0	0	0	0	0	0	0	0	82.36800178527832	0	0	0	191.4120071411133	0	0	0	0	0	0	0	0	0	0	149.76	11.83700016975403	24.65300067901611	123.3540054321289	0	0	0	0	0	0	73.60324897527695
31249	0	0	0	0	0	0	0	0	.0988	0	5.403999907970428	0	0	0	0	0	0	0	0	0	224.6399963378906	0	0	0	0	38.21399852752685	3.5074	0	0	71.21700294494629	0	0	0	0	0	0	0	0	0	9.264000368118287	0	0	0	0	0	34.93300073623657	0	0	155.8199967002869
31250	0	477.9434962111711	0	1.302000051736832	49.35	0	0	0	16.60319947814941	1.6275	18.75899963259697	0	137.8	0	0	0	164.45	0	0	249	0	0	0	16.275	0	101.7850994148254	0	183.2211142694473	4.014500051736832	0	17.33369985604286	0	0	0	0	0	6.327000081539154	0	0	10.29900010347366	0	107.6964963626862	0	241.1450103759766	79.9875	0	0	6.292799869537355	189.2180491626263
31251	0	61	0	12.65600021362305	56.7	0	0	1.48470005607605	0	8.192500138282776	12.08700011978149	0	0	0	92.04000000000001	0	0	0	0	0	0	0	0	4.0334	.1876	29.21580039672851	0	78.06499900817872	0	0	.4185999956130981	0	0	0	3.36	0	0	0	12.6315	11.84340002369881	0	29.225	0	138.9100044250488	0	0	5.208000106811523	0	21.76359966049194
31252	1.921999940872192	5.20799976348877	29.0659997844696	5.642000236511231	18.99999996185303	0	9.78599967956543	0	2.355999970436096	12.72700003623962	31.46699954748154	4.256999835968018	.5179999911785126	0	39.00000095367432	.9434999823570251	32.5	0	0	150	217.7499961853027	0	46.99999809265137	11.1165002822876	0	71.44650047302247	0	0	0	119.475	171.4545015853643	0	0	0	0	26.930000705719	8.671000092029573	0	73.17246152114869	5.904000084400177	5.211000092029572	74.80000000000001	0	329.0360043334961	0	0	3.948000106811524	0	156.3975005531311
31254	7.68799976348877	20.83199905395508	10.16799976348877	22.56800094604492	0	0	0	0	9.423999881744384	0	58.67576081428528	0	0	0	0	0	0	0	0	0	0	0	0	0	0	438.563243850708	0	192.96	0	0	428.7920037841797	0	0	0	0	0	0	0	0	68.59799897670746	3.96	62.65800101280212	0	209.214008102417	0	245.8240005111694	0	0	53.06919920444489
31255	0	0	0	198.25	58.80599773406983	0	0	0	2.173760026144981	0	28.01563958244324	0	137.8	0	0	0	2.625	0	0	1085	0	0	0	0	0	315.754241607666	0	190.08	0	0	0	0	11.448	0	0	0	0	0	59.99400226593017	129.07932277565	63.2723417427063	316.5901339416503	0	0	0	23.153159034729	0	5.269999837875366	89.09074712371826
31256	0	0	0	244	0	0	0	0	0	0	4.736000061035156	0	0	0	0	0	0	0	0	30.4695	0	0	0	71.77072907485962	0	11.90400024414063	0	41.82655902709961	0	0	0	0	0	0	0	0	0	0	0	0	0	0	0	0	0	0	0	0	128.532839977026
31257	8.549999892711639	23.39999914169312	11.47499978542328	49.95300000190735	120.05	0	27.01999978542328	10.97600021362305	0	0	4.410000085830688	16.04349964141846	0	0	0	0	0	0	0	0	0	0	0	0	0	84.80100036621093	0	0	136.92	110.3129119943619	362.0249862670898	0	0	0	18.29835	17.77554049859047	0	0	0	12.02462975070477	0	296.4332739887237	58.03191199436187	26.66330950140953	17.77554049859047	0	0	0	45.47549905776977
31258	0	0	0	0	0	0	0	0	0	0	18.71193975710869	0	0	0	0	0	0	0	0	0	0	0	0	0	0	21.3950008392334	57.31919965238571	434.0570340652466	0	0	0	0	0	0	0	97.17178842940331	0	0	0	150.360793575716	25.97133956546784	1587.31215765152	0	0	0	164.9105659347534	88.73999999999999	0	155.6299982261658
31259	7.666399924278259	280.2531992645264	10.30199982261658	22.8132003288269	0	0	0	0	1.278399948120117	1.740800025939941	14.88841051826477	0	0	0	184.08	49.1675	0	0	0	2108	0	0	763.75	8.320320146942139	0	32.78760000610352	28.43099953651428	0	0	94.77000000000001	304.9325512572289	0	0	0	0	0	0	110.565	5.25	61.965	0	50.4	0	0	0	0	0	0	41.2557194152832
31260	0	2.73	34.3	137.25	0	0	3.170000133514404	0	6.60811992816925	3.36	22.50899951934814	0	0	0	0	0	0	0	0	644.4169999999999	0	0	0	.4159999847412109	0	56.01492027206421	0	0	0	66.88516252403259	55.76100138664246	0	0	0	0	5.205019897651672	0	0	0	7.136780102348326	0	0	0	0	0	0	0	0	75.41510074682236
31261	0	274.5	0	0	0	0	9.460000000000001	0	0	0	35.3262001991272	0	0	0	0	0	110.7400018692017	0	0	0	0	0	0	1.385999937057495	0	117.2819980239868	0	0	0	166.05	2.511599973678589	0	0	0	0	0	0	0	0	0	0	0	0	99.40369845581056	0	0	0	0	87.49949904441834
31262	0	183	9.6	0	0	0	0	0	2.369249913096428	11.45599975585938	5.405499923825264	0	0	0	0	0	0	0	0	0	0	0	0	0	0	69.90699951171874	54.56700169086456	0	0	64.00100170135498	3.008000030517578	0	0	0	0	0	0	0	0	46.4982507300377	41.03199914932251	191.6757444381714	0	0	0	23.14949903488159	0	25.51500120162964	50.92799928665161
31263	.7040000104904175	4.64200008392334	131.1060000419617	2.09	0	0	0	0	.6245100110292435	0	1.719000043869019	0	0	0	157.56	0	0	0	0	0	0	156	0	11.00800018310547	2.694999933242798	10.41299991607666	35.32699910640716	54.605	0	107.8920037078857	1.99100004196167	0	0	49.57199907302856	27.70199907302857	0	0	0	0	8.747999768257142	0	0	0	0	0	6.938999999999999	0	3.114999866485595	7.832999753952027
31264	1.18	3.42200011253357	13.33400022506714	3.657999887466431	14.98599977493286	0	11.68199954986572	0	1.888000028133392	0	1.376000020503998	0	0	0	0	0	0	0	0	0	0	0	0	0	0	41.79299987792969	0	96.62999946594238	27.31800086975097	0	94.16399909973146	0	0	0	0	11.68399975776672	0	0	0	69.51365935792923	56.70048225307465	202.1839961242676	0	0	0	26.9240009689331	0	0	203.3509978318214
31266	0	2.598999946117401	8.927000107765199	15.1400505771637	22.49079954791069	0	24.75200103759765	0	2.372999892234803	15.4544502184391	53.10670063972474	0	0	0	0	0	9.864940127134323	0	0	0	694.71	80.91917101707459	26.26207101707459	0	0	62.75610036039352	0	2.937999892234802	5.989000215530395	0	77.5036988017559	0	223.5840020751953	0	0	0	14.42	0	50.5365	5.989000215530395	63.75500000000001	82.71000000000001	0	101.5480032348633	0	0	0	0	43.43664906120301
31267	0	0	1.367999963760376	0	4.409999883174896	0	0	0	0	0	49.72049900531769	0	0	0	0	0	0	255.36	0	0	0	0	0	74.1125	5.927999801635742	42.54888072633743	0	28.19799964904785	18.81400070190429	10.92025	14.66382009956837	0	0	0	10.48344041657448	0	0	0	0	0	0	0	0	0	0	0	0	0	54.47199861526489
31268	5.07000012397766	14.04000024795532	47.34799863815307	15.20999975204468	0	0	4.73	6.2780002784729	0	0	7.827539954519272	0	0	0	0	0	0	0	0	0	0	0	0	0	0	47.03150039672852	0	0	0	0	216.1899940490723	0	0	0	64.7985	25.12188076057434	0	0	0	26.11878076057434	0	184.1373	0	92.71170000000001	0	0	0	0	29.02882017329931
31269	0	0	0	0	42.28	0	0	0	0	4.998000140190125	51.90799914121628	0	0	0	0	0	0	0	0	0	0	0	0	0	0	80.65199996948242	0	170.9319953918457	0	80.26199775695801	1.617000035047531	0	0	0	0	0	15.49300028800964	0	9.701999859809876	16.61	0	24.46200115203857	0	692.2280297851563	0	0	0	0	73.45320010757446
31270	0	1.364000029563904	7.16100025177002	77.73800005912781	0	0	0	1.48470005607605	3.43199987411499	2.36	16.27224989032745	0	16.53299949645996	0	0	0	33.13200050354004	0	179.47	32.55	0	0	0	12.20625	0	76.6340001296997	0	169.5219982528687	4.588000059127808	0	13.33800005912781	0	0	0	0	0	0	0	28.875	3.479400132417679	0	122.5129962158203	0	121.2817552185059	0	0	0	0	86.74019023914336
31272	0	0	0	182.54	24	0	0	0	19.08	0	2.368600049591064	0	0	0	0	0	0	0	0	108	0	0	0	21.03369991531372	.8606	49.47330003814697	0	0	0	213.15	0	131.1	0	261.8320056152344	0	0	0	0	0	0	0	0	0	99.56800193786621	0	0	0	0	72.2329989200592
31273	0	0	8.233000081777572	82.20399830818177	0	0	2.099999904632568	0	19.08	0	19.32686985874176	1.082999986410141	0	0	0	0	0	0	0	0	0	0	0	0	0	96.56400238037111	0	247.7039979934692	121.2429959869385	0	212.4280014038086	0	0	0	0	0	0	0	0	.3600000143051147	0	46.7475	0	213.3581291320801	0	0	18.95000076293945	0	113.6329992246628
31274	12.57799942016602	0	0	0	0	0	0	0	0	10.26399984359741	22.11675987839699	21.20874910354614	0	0	0	0	0	0	0	0	0	0	0	7.164749833345413	0	44.81275028347969	0	9.785999833345413	0	0	18.15679990005493	0	129.6239959716797	0	0	3.666999953985214	1.50864998626709	0	0	1.060250032544136	1.4475	16.7	0	196.2012675613403	0	0	4.48	0	104.9595498847961
31275	0	259.25	0	27.14399940490723	0	0	2.36	0	0	9.671999702453613	0	2.153249968886375	18.09600059509278	121.878	15.84414038743973	0	105.6276	0	0	0	0	4.265729806280136	38.18843845024109	21.98925049781799	8.939249875545501	14.97600059509277	0	0	0	135.72	0	0	0	0	15.28800029754639	0	0	27.14399940490723	0	0	0	0	43.99200119018555	85.1759976196289	10.92	0	0	0	48.8867500782013
31276	0	0	0	0	0	0	5.891999888420104	0	14.25	21.63011959552765	7.611999664306641	0	113.2400432357788	0	0	98.33499999999999	0	0	0	715.88	0	0	0	7.200000286102295	0	70.95847780990601	0	0	0	242.76	0	0	0	0	0	0	0	194.65	0	0	0	0	149.6980035400391	0	0	0	0	0	170.9752186506271
31277	3.15	8.609999799728394	249.2	9.240000200271608	100.7880003356934	0	0	0	0	0	9.182000141143799	2.12267991027832	0	0	0	0	0	0	0	496	0	0	0	0	0	56.20600041031838	0	0	187.8679959106445	0	46.11199966430664	112	0	0	0	0	0	0	33.6	0	44.79200134277343	42.59200134277344	0	266.2800064086914	0	0	0	0	6.4422
31278	2.127999973297119	5.88	2.855999946594238	189.3280001068115	0	0	0	0	0	0	8.567999839782715	0	0	0	0	0	0	0	0	0	0	0	0	153.3316378616333	0	0	0	0	0	0	90.38400085449217	0	0	0	0	0	0	0	0	0	0	0	0	0	0	54.53699869155884	0	3.87	12.5
31279	2.324999928474426	6.450000286102294	8.129999856948853	6.975000143051148	56	0	37.83	0	2.157999920845032	0	36.74940918750763	8.483499641418456	0	744	0	0	21.74600063323975	0	0	0	0	0	0	0	0	76.83600063323975	0	0	0	0	168.0175039052963	0	9.061339859771728	0	0	0	0	0	0	10.42400000476837	0	218.1799942016602	0	180.7339971923828	0	0	0	0	161.4554997062683
31280	0	0	0	0	0	0	0	0	0	.2702400107383728	.0563	0	179.4	0	0	0	81.94759999999999	0	0	0	0	0	0	.7882	49.75506234321595	3.254139957046509	153.967500743866	0	0	103.5	0	0	0	0	0	0	0	0	0	0	0	304.8	0	0	0	0	.7938300214767456	0	179.6688057592392
31281	2.355999970436096	6.447999763488769	3.161999940872192	260.1047023780823	21.26	0	0	0	2.17	0	19.11412008173465	0	7.679100000000001	1239.7322	184.08	0	0	0	0	0	0	0	0	34.15822975616455	3.032259924888611	58.45411093006134	0	115.1930100608826	0	54.40000000000001	100.384076209259	0	0	0	0	0	0	0	6.300000000000001	.1800000071525574	0	29.025	0	150.3610064697266	0	0	20.59200004577637	0	71.65911089839935
31284	4.64	0	0	0	0	0	0	0	28.38	4.342000198364258	.7540000247955323	0	0	0	0	0	5.693999900817872	0	0	0	0	0	0	0	4.342000198364258	58.76599960327149	0	51.52800086975098	159.8940019226074	0	0	0	0	0	0	0	0	0	0	0	0	0	706	222.0419915771484	0	0	16.8	0	12.63000012397766
31285	6.561999940872193	26.96475960502625	8.802999811172485	19.48800030708313	0	0	4.463999881744384	0	0	9.0564	25.58868078708648	0	213.4080052185058	0	0	0	0	0	0	0	0	0	0	0	0	83.84176034698486	0	224.1080187282562	6.659959796142577	0	219.7628728775024	0	0	0	16.7440007019043	15.33547968206406	0	0	0	39.81454046039581	0	265.3704749130249	0	0	0	35.33828127174377	0	0	55.11388046092988
31286	95.52333843812943	262.5648656494141	127.8860425103188	284.2228843505859	283.359992980957	0	0	143.75	2.430000042915344	24.225	48.53150093317032	0	0	0	0	0	0	0	0	0	0	0	0	44.19729944992065	39.28354047422409	351.6625004863739	0	0	0	287.0400070190429	68.84999999999999	0	218.2799961090088	0	0	0	0	0	0	76.41000274658202	90.52249950408937	365.1135103797913	0	0	0	0	0	0	78.36139937353134
31287	0	0	0	1769	0	0	0	0	0	0	50.15751990110874	0	44.85	0	0	0	0	0	0	0	0	0	0	30.70259956893921	0	8.736000366210938	9.537749884128569	48.36399913787842	0	38.40000000000001	0	0	0	0	0	4.2525	0	0	0	9.492500240802766	20.02024951100349	88.07625	0	346.1140148925782	0	0	0	0	104.5222989501953
31288	0	0	15.3039997959137	0	.3938399895668029	0	0	0	0	15.47000064849854	53.93644038228989	0	0	0	0	0	0	0	0	0	0	0	0	12.7787	0	93.05499991989136	3.41	0	0	291.3787240272521	24.03680021953583	0	145.1800025939941	0	0	0	1.058399951934815	0	0	1.437499970197678	0	0	0	172.7171273925781	0	0	0	0	129.9517998313904
31289	20.85977940616607	57.5979	34.18632059383392	248.4630911876678	18	0	0	4.6701	7.16	8.593000402450562	11.89049985229969	0	0	0	0	0	0	0	0	715.88	0	0	0	0	0	29.78175070762634	0	0	0	114.8700016021728	3.675	0	0	0	0	0	0	0	6.300000000000001	1.956000037193298	3.324000091552734	74.68200073242187	0	243.8460104370117	0	0	0	0	132.1695087903976
31291	0	625.25	0	40.82400085449219	0	0	0	0	0	1.953000040054321	44.92989956283569	0	598.6187454086304	0	184.08	0	37.96800170898437	0	0	0	0	0	0	0	0	33.73800071716309	0	0	0	378.9	2.511599973678589	0	0	0	0	0	0	0	166.0365	0	0	267.894	0	0	0	0	2.155999946594239	.7560000133514405	84.2696498512268
31293	0	0	17.8128	1167.072282489777	63.3344	0	0	0	0	17.02112075500488	39.31268058356047	0	0	0	0	0	163.4070837551117	0	0	148.2	0	0	0	104.94	0	248.1011112556457	55.12527906122207	31.27136037750244	16.22943962249756	0	0	0	0	0	0	0	0	0	0	9.896000000000001	0	202.6700830200195	0	0	0	0	0	0	220.0320724806309
31294	32.14699901103973	88.40424604415894	144.6785042238235	95.66325395584106	0	213.192	0	3.762999949455261	3.225	0	2.708999979496002	0	.6019999897480011	0	0	15.63320017528534	1.892000041007996	0	0	0	0	0	0	31.46564040527344	11.78199983596802	20.08100032806396	0	84.8986889213562	0	0	0	0	0	0	0	0	0	0	0	0	0	44	0	0	0	0	0	0	27.33043973464966
31295	0	0	12.80475038766861	0	45.12150155067444	0	.6839999914169311	0	0	6.0975	12.61960993580818	0	0	558	121.1028	132.3558840270996	486.72	0	0	0	0	0	0	0	0	101.9746800157547	0	50.65305964050293	11.78850038766861	0	0	0	21.6720002746582	0	0	0	0	0	0	7.173750002384186	0	149.0922562026978	0	121.2817552185059	0	0	0	0	72.83600128555297
31296	0	106.75	4.319999885559082	95.09240229797362	0	0	0	32.98399898529053	4.992000074386597	1.302000026702881	8.519999885559082	0	0	83.74999761581421	0	0	37.12000015974044	0	0	196.7944952316284	4.218750074505806	127.256997127533	2.656250074505806	.144	0	78.59600044250487	0	199.2359956741333	0	0	36.33840078735351	0	0	0	0	0	0	0	0	0	0	0	0	0	0	0	0	0	119.3612219394445
31297	0	0	0	129.63	0	0	0	181.5	2.66779995970726	0	6.48600016593933	0	0	0	0	0	54.05399765014648	0	0	0	0	0	0	13.72749967575073	12.83500032424927	40.11650071978569	3.569999837875367	175.8079959106445	0	0	6.621999926567078	0	0	0	0	0	0	0	0	0	0	0	221.6434896850586	0	0	0	0	0	25.57749979972839
31298	244.9192400178909	2.5326	53.89677800636291	2.738960071563721	28.25	0	1.1864	37.50600101470948	0	0	11.64636025242805	0	179.4	0	0	0	3.114160071563721	0	0	41.682	8.32	0	0	0	0	76.18955978374481	1.05055998210907	0	0	203.9829119943619	0	0	0	0	98.73585	48.96054144272804	0	0	0	53.44659094727039	0	404.4267919692993	58.03191199436187	141.7508095014095	17.77554049859047	4.52315	0	0	67.4226205657959
31299	7.938000240325927	822.2979926109314	3.590999879837036	34.07099920272827	33.5099999666214	0	0	0	0	2.331000030040741	24.87909971237183	0	0	186	0	0	0	0	0	0	0	0	0	21.175	0	55.35600059509277	0	93.01301872825623	66.801	0	0	0	0	32.8328	0	15.33547968206406	26.08279973297119	0	37.89450000000001	27.67054063587189	0	290.1204749130249	0	0	0	35.33828127174377	12.51199974060059	0	124.4099998545647
31300	10.64700044631958	0	0	0	24	0	0	0	0	0	16.1013403951168	0	0	0	0	0	0	0	0	0	0	0	0	0	0	119.7330018424988	0	153.9089987182617	0	0	40.02855887546539	0	0	0	0	0	3.779999899864197	0	16.8	.7920000314712525	0	107.1949997997284	0	0	0	0	0	0	165.1746501951218
31301	0	0	0	0	53.21400052070618	0	0	0	0	0	50.48641039142609	0	0	0	0	0	0	0	263.04	684.76	0	0	0	0	0	83.59600147247315	0	0	22.05	0	8.766940047597885	21	126.1260020828247	0	0	19.11	18.56400052070618	0	0	25.11599947929383	2.73	0	0	0	0	0	0	0	19.14800003528595
31302	326.5082801195383	20.74312023019791	57.09209993801117	18.76553036749363	12.28381023907661	0	0	0	23.31417047815323	5.459999752044678	37.8960006570816	0	0	0	157.56	0	163.85	0	0	496	0	0	0	0	40.27806189689636	186.7785070829391	0	0	22.05	0	101.4660037612915	0	0	0	0	0	0	0	0	.1200000047683716	0	8.35	0	0	0	0	33.6	0	121.9812520372868
31303	0	0	0	88.8880012512207	0	0	0	0	0	0	14.91926977055073	0	0	0	0	0	0	0	0	0	0	0	0	0	10.67324986606836	14.28	49.38365834751129	0	0	122.5927666950226	0	0	0	0	0	0	0	0	0	0	0	0	0	0	0	52.41599165248871	0	4.468999843597412	73.02849798679352
31304	0	610	0	36.84100101470947	0	0	0	16.49199949264526	1.905	0	.7260000157356262	0	0	0	315.12	0	11.41799949645996	0	131.52	0	0	0	0	48.87567935485841	0	0	22.28849963665008	0	0	159.3	0	0	0	21.52650036334991	16.95449927330017	0	0	16.38300072669983	0	8.513999748229979	5.47800012588501	163.743000125885	41.14800072669983	0	6.477000181674957	0	1.32	2.507999968528747	104.8996417976379
31305	0	0	0	0	0	0	0	0	0	0	56.53600047111512	0	0	0	212.16	0	0	0	0	1089.38	12.3825	0	0	0	0	288.6359941101074	0	88.13480000000001	0	115.2	21.25604012360573	0	0	0	49.2518	0	0	0	0	79.53679821815491	4.930600135803223	904.3179220752716	0	29.03263950557709	0	224.6720036315918	0	0	31.44844981527329
31307	4.74	165.4559996986389	6.32	13.90400030136108	17.38	0	0	0	0	0	11.47550015687943	0	0	0	0	0	0	0	0	46.875	0	0	0	16.7875	2.634999918937683	36.81150007247925	2.125	0	26.07	17.8132506942749	199.808000010848	0	0	0	0	6.347249913215637	0	0	0	0	0	0	0	0	0	0	0	0	32.99399976491928
31308	1.85	5.068999929428101	2.478999929428101	5.476000070571899	24	0	2.365	0	4.710999956130982	5.55	0	0	0	0	212.16	0	0	0	0	1147	173.6775	0	0	0	0	20.31300056457519	0	0	33.4005	424.34	106.03	0	0	0	0	0	0	0	0	2.069480029678345	4.310120118713379	114.8161590423584	0	205.4080039978027	106.65	0	0	0	175.3237454533577
31309	0	0	0	0	0	0	0	0	30.68849997103214	0	6.327000074386596	0	0	0	0	0	0	0	0	0	0	0	0	0	0	46.1820007109642	24.55199924468994	201.4672518539429	0	0	23.06699924468994	0	6.930000000000001	0	10.20599953651428	0	0	9.702000188827514	0	3.366000094413757	11.90700023174286	33.4125	71.19899814605714	0	0	0	0	0	14.67599985122681
31311	39.9875	475.4799955606461	52.95500206947326	118.0200044393539	0	0	0	0	0	0	0	2.826629880523682	0	0	0	0	0	0	0	0	0	0	0	0	0	0	73.51455747070312	176.0759918212891	63	0	0	0	0	0	0	0	0	0	0	17.90249974131584	0	0	524.7024958610535	514.9725054740906	0	0	0	0	16.38853046159744
31313	.6299199806213379	1.732279922485352	405.0510315238953	1.874520077514648	.5039999866485596	0	0	0	0	0	13.07609993133545	0	0	0	0	0	0	0	0	319.5802484954834	0	0	0	8.469999999999999	0	25.11999969482422	51.54839999999999	0	7.07977978219986	0	0	0	92.95066174240112	0	12.78927978219986	28.09074043560028	0	0	0	18.49878087120056	0	116.2454234848022	0	173.7114433189392	0	0	5.596500000000001	0	18.83731997177601
31314	0	1891	0	0	157.5	0	0	0	0	17.40878029384613	3.0812	0	179.4	0	212.16	0	0	0	0	0	0	0	227.85	0	0	0	0	472.0687694549561	0	0	318.3839959716797	65.32000122070312	0	0	0	0	0	0	0	0	254.6059950256348	0	0	295.1789694030762	0	0	134.4	0	1.319999980926514
31315	0	0	198.45	1235.25	0	0	0	0	0	0	5.207999839782715	.7559999799728394	179.4	396.69	211.4697006697655	0	182.598	0	358.9400000000001	0	0	7.374149665117264	66.01619732093812	49.6672299900055	0	13.81800064086914	0	0	0	72.33502130775452	0	0	0	0	11.9987	11.65588032693863	0	0	0	7.884859836530686	0	194.378942615509	38.05302130775452	17.48381967306137	11.65588032693863	59.26885726776123	0	0	4.390119890785217
31316	198.25	0	0	0	148.1187499719858	0	7.974750155210494	0	0	9.149999618530273	71.29074946165085	0	0	0	0	0	267.228	0	0	0	0	0	0	9.5	0	134.26849858284	0	6.527999877929688	58.8160009765625	678.1320016479492	2.291249915957451	0	0	0	27.91040000000001	0	27.7688	0	104.6745	0	0	5.829989880752565	0	511.1320123291016	0	0	0	0	111.2113299255371
31317	8.131999897956847	22.25599918365478	157.2639997959137	24.18200040817261	0	0	0	8.888000335693359	14.49	27.71310061740875	72.22399972438811	0	0	0	0	0	0	0	179.47	134.85	0	0	0	39.04599930763245	0	83.37599931907653	0	0	22.2705	0	418.6281876926422	0	138.0795022201538	0	0	0	0	0	144.375	5.487100092887879	7.395900203704834	74.40620162963867	0	0	0	0	0	0	429.8799695793152
31318	2.37600004196167	241.5609964048863	38.52	53.95825074434281	0	0	1.782859964942932	0	0	9.652999916076661	34.47381944351196	0	0	0	0	0	0	0	0	632.4	0	0	0	11.11000031471252	0	75.01299943923951	0	63.21200108528137	19.66116976442337	37.84799942016602	115.58738033638	14.4015296585083	0	0	20.4288	0	43.19450001487733	0	50.5365	5.208000206947327	0	232.1779933776855	287.82	85.96651866455078	0	0	0	0	179.6474407903671
31319	2.032999974489212	5.563999795913696	2.728499948978424	102.7517427656174	26.08200122833252	92.988	0	43.29087866821289	0	0	12.44499989748001	0	89.7	184.2499947547913	0	7.257600108146669	46.29699945211411	0	0	361.6249895095825	9.281250163912773	31.075	19.06474994838238	0	0	48.62200122833252	0	158.370997543335	37.35200122833252	0	86.18850326538086	0	0	0	0	0	12.88	0	20.93	6.761999692916871	0	44.11399938583374	0	0	0	0	0	0	78.56832187213897
31320	5.046000165939331	14.09400066375732	6.78600016593933	244.1951927146912	132.4999992370605	0	11.26400024414063	0	0	0	32.32740005874634	0	160.817996134758	0	184.08	1.403999948501587	0	0	0	0	0	0	0	0	0	155.3519969177246	0	201.7679974365234	57.07199867248535	0	236.35959466362	0	0	0	0	0	0	0	0	1.440000057220459	0	273.0000030517578	0	0	0	0	0	0	198.9394963512421
31321	20.70900033473968	636.3620026779174	33.95900006771087	71.82049758911133	0	0	0	0	0	7.420000267028809	7.148340272808076	0	179.4	0	0	0	842.203	0	0	0	0	0	0	24.75906969184875	27.72900033473969	95.76100000381469	0	0	28	121.38	2.793559957885742	0	0	0	0	0	0	0	0	0	0	0	0	0	0	0	0	0	42.56549934864044
31323	488	0	0	0	0	0	0	0	9.57	18.60299955368042	.7540000247955323	0	0	0	3.554380157661438	0	4.5463	6.034180157661438	1.15723998029232	0	1.57053998029232	18.43317936935425	13.88687936935425	1.303500028252602	0	47.03449938356876	30.92850045204163	1.7775	0	59.6160008239746	0	0	0	0	0	0	0	0	0	0	0	0	0	0	0	0	0	0	68.52124060211182
31324	0	244	0	0	69.44	0	0	0	4.77	0	25.49899970054626	0	0	0	0	0	0	0	0	134.85	0	0	0	0	0	48.85199848175048	0	223.515994720459	0	205.5240060424805	0	0	0	0	0	0	9.342000164985658	0	25.95	11.84999985218048	0	347.0259997177124	0	241.1450103759766	0	96.52	0	0	216.7739948368073
31325	11.54250025749207	382.9274993991852	15.36750025749206	34.06500034332276	63	0	0	0	0	0	15.38850003480911	3.610199947834015	0	0	0	0	0	0	0	0	0	0	0	42.22580065536499	14.98779979133606	159.4180025100708	0	246.0479891204834	43.45599914550781	0	59.46750025749206	0	0	0	0	0	0	0	0	30.96000137329101	0	192.2400054931641	0	0	0	0	0	0	216.1499994468689
31326	577.0627500754595	11.71050015091896	5.696999849081039	12.66	16.88	0	0	28.75	0	0	19.77933000897169	0	0	294.75	0	0	0	0	0	0	8.255000000000001	0	0	52.70104972496033	0	61.30000141143799	17.37375	0	153.5474965953827	0	184.5194975852966	0	0	0	0	0	0	0	0	.6889400098800658	1.434860039520264	7.179480316162109	0	0	0	0	0	0	68.80604915037156
31329	0	670.7	0	0	28	0	0	0	0	0	14.27817014331818	0	0	0	0	0	0	0	0	31.35	0	0	0	1.47	0	120.6285012817383	0	0	0	51.66000080108643	6.716779995632172	26.16599967956543	0	0	33.6	0	0	0	0	1.89	0	194.6790032958984	0	0	0	0	0	0	95.17899945020676
31330	0	0	0	0	24	0	0	0	0	0	32.72828059689999	0	0	0	0	0	0	0	0	56.7	0	0	0	45.9036	0	20.08100032806396	0	0	84	0	4.171439956283569	0	0	0	0	0	0	0	58.8	65.0257496380806	0	110	0	149.3520029067993	0	69.44849710464477	0	0	133.4449987602234
31332	7.098000297546387	0	21.948	34.65000000000001	77.25696167449951	0	0	0	4.77	10.53504041862488	31.58615916366577	0	0	0	0	0	0	0	0	0	0	0	0	0	0	187.5636788101196	0	56.51951916275024	20.19215958137512	99.64800292968749	26.12999925613403	0	59.18199806213379	0	0	8.890000000000001	8.636000242233276	0	16.51	72.5144803527832	49.60248083724975	287.6294463966369	0	128.9104879974365	0	0	0	0	135.5359963941574
31333	0	0	4.41	0	0	0	.8640000343322755	0	1.242000017166138	1.89	17.81600024223328	0	0	0	0	0	0	0	0	180	75.95950054168701	0	0	20.39399999141693	0	8.406000137329102	0	0	0	0	2.447999982833863	0	345.06	0	0	0	0	0	0	0	0	0	0	0	0	0	0	0	22.76759946441651
31334	.9	2.430000042915344	16.78099944591522	76.29200211524963	24	0	15.61099948883057	33.78095900764465	0	6.287500000000001	13.39823964233399	0	0	0	36.5664	0	0	0	0	0	102.6	27.67543937530517	0	5.088750219345092	0	44.85499965667725	0	0	0	0	38.02049999475479	0	0	60.04799999999999	0	20.16	0	0	0	0	27.267	30.96576002235413	0	0	0	16.91218020744324	0	5.15	181.8041098504066
31336	0	0	25.88200031280518	0	22.58199954986572	0	0	0	0	16.10999965667725	35.6779994058609	0	0	0	0	0	0	0	0	0	0	0	0	0	0	87.80000083923341	0	133.5759963989258	53.46600128173828	0	4.230000042915345	0	0	0	0	0	7.55200011253357	0	21.47600090026856	9.204000225067137	0	46.7879988861084	0	496.4750213623047	0	0	0	0	170.0199998116493
31337	0	632.88	0	73.12800201416016	31.88	0	18.92	32.73599899291992	0	23.87602934474945	10.65599962234497	0	0	0	0	49.2979913105011	0	0	0	0	4.637790081906319	0	0	2.920090081906319	0	128.3114417072296	0	84	170.4479959106445	0	0	0	0	0	105.5808	0	2.708099922180176	0	0	0	.397800009727478	0	0	411.1992607879639	138.9126	0	0	0	91.91784085607529
31339	1.625	111.1049998760223	16.37399977445602	4.745000123977661	0	0	3.15	1.483690056037903	0	2.729999876022339	26.15928991413116	0	0	128.9419564613342	92.04000000000001	55.6584	55.6584	0	0	85.80670000000001	0	0	0	0	0	58.88000116348267	56.56100124359131	0	0	0	147.0960012054443	0	0	65.19999999999999	0	0	0	0	0	.3231800070047379	0	0	0	42.98325933227539	0	0	0	0	44.6082804728508
31341	0	0	0	0	6.48	0	0	0	0	10.36800015449524	30.94400043010712	0	0	0	0	0	0	638.4	0	0	40.30743138523102	0	0	0	0	177.312004814148	0	0	0	0	0	0	0	0	0	0	0	0	0	0	0	0	0	0	0	0	0	0	163.260374716568
31342	0	244	15.61099948883057	0	0	0	15.61099948883057	0	0	1.105499984025955	34.50944983978272	0	10.30399978637695	85.8	0	24.54400039672852	8.539999999999999	0	0	31.35	.3917	0	175.5520031738281	0	8.736000213623047	75.72750020027161	4.731999893188476	278.3235	15.67799974441528	79.64999999999999	36.54849948883056	0	0	0	0	0	0	0	126.3255	4.184800012755394	0	8.35	0	121.9230052185058	0	0	0	4.00399998664856	54.56552961540222
31343	0	10.87790023577213	153.13	11.86680047154427	37.5	0	0	0	0	14.8335	0	0	0	0	0	0	0	0	0	248	0	0	0	1.023879962444305	36.6234	163.1685	0	106.8012018861771	36.58930047154426	0	56.36730047154427	0	0	0	0	0	0	0	0	23.73360094308853	0	877.154269821167	110.7	0	26.6625	0	0	0	27.76356049032211
31344	0	0	0	31.02400085449219	2.609199985980988	0	0	77.8879995727539	0	5.04899980545044	15.65366023414135	0	0	0	0	38.85	0	0	103.6476017303467	75.52439826965332	0	0	0	0	0	34.4079800743103	30.27330895843506	53.14949927330017	0	79.64999999999999	10.17359986066818	0	0	0	0	8.762999818325044	0	0	19.19613958511353	15.81150036334991	0	151.6379970932007	0	0	0	20.19300072669983	0	1.73400004863739	39.45218033008575
31345	0	0	3.6	0	0	0	0	0	1.559999942779541	0	7.676000127792358	0	0	0	0	0	15.72000045776367	401.31	0	0	0	0	0	0	0	54.83599915504456	0	0	0	0	8.159999942779542	0	0	0	0	0	0	0	0	33.66000001430512	0	69.05	0	0	0	82.30499999999999	0	0	46.08799953460694
31347	2.834999924898148	221.2175001502037	3.780000150203705	8.347500300407409	106.7887196884155	0	12.61	0	5.54	0	7.822170052719117	0	0	406.1802288528442	0	175.3296	229.117600907898	0	0	2068.2998	0	0	0	3.184059925937652	0	105.0182986237526	0	4.348959925937653	28	0	.4167799956321716	0	0	0	0	0	0	0	0	0	0	70.57152124633789	0	171.3600048065186	0	0	0	0	167.0999418551445
31348	1.259819966626167	3.429510066747665	249.7789100251198	3.70947013349533	0	0	1.3998	0	1.3998	7.822150176048279	16.62849053430557	0	0	0	184.08	0	0	0	0	0	0	0	0	32.06432997221946	0	24.85463021702766	0	1.631279972219467	0	133.6520028686523	7.044490044951439	0	37.27710066604615	0	5.581030233955383	0	0	0	8.4	4.52777996058464	0	33.4	0	76.14912213592528	0	0	0	0	58.37076999682188
31349	3.781999883651733	10.40049953460693	5.063000116348267	38.88802122650146	0	0	0	12.3702396194458	2.659010087442398	1.4	8.951119884490968	0	0	0	0	0	0	0	0	0	0	0	0	6.844999794960022	0	17.4	31.72473860092163	53.14949927330017	0	72.86400100708008	0	0	0	0	0	8.762999818325044	0	0	0	15.81150036334991	0	151.6379970932007	0	172.7171273925781	0	20.19300072669983	0	0	212.8701598541259
31350	1.8	5.220000171661377	20.34000034332275	5.579999828338623	120.3699996566773	0	17.81999931335449	4.454100168228149	2.880000042915345	0	56.71457009024621	0	0	0	0	0	0	0	0	0	0	0	0	0	0	92.82650022506714	0	170.6719980621338	56.95599914550781	0	146.5683785960197	0	0	0	0	0	0	0	115.5	.9702000210285188	0	0	0	206.5825015258789	0	0	0	0	66.7925007095337
31351	518.5	0	0	0	.5399999856948853	0	0	0	0	9.149999618530273	9.228399926567079	0	551.2	0	0	0	0	0	0	111.6	0	0	0	24.827	0	53.0620002746582	76.78800092697143	103.056001739502	0	0	0	0	0	0	0	34.50599953651428	0	0	0	29.39400049209595	34.99199907302857	518.6040074157715	0	0	0	0	0	0	132.0171972610474
31352	0	0	6.603999900817871	0	0	0	3.605	0	4.175	0	5.711999893188477	0	0	0	0	0	0	0	0	0	0	0	0	22.00799957275391	0	0	56.88	0	127.5504201278686	0	0	0	0	0	0	0	0	0	0	0	0	0	0	0	0	0	0	0	43.06700015068054
31354	.456000018119812	1.216000018119812	.608000009059906	108.08	44.45	0	0	0	3.80599983215332	7.866000289916991	4.992450129461289	0	0	0	184.08	2.452719949150086	0	0	0	0	0	.5865200127124787	0	17.88467951354981	4.94	68.18624981880188	0	0	0	0	5.1439999461174	0	0	0	0	0	0	0	0	0	0	69.93124999999999	0	0	0	0	22.3965	2.02399995803833	114.4621508179307
31358	4.391599963188171	165.7895997390747	5.909599933624268	22.71840044784546	0	0	0	4.276799835205079	4.533500077724457	2.764800041198731	15.92774955749512	0	66.3	0	0	0	.6552	0	0	682	0	0	0	0	0	21.24940037548542	28.1989987564087	0	44.24550067126751	26.9009987783432	105.5035960922241	0	38.7502512216568	0	0	0	0	0	0	42.5932506108284	0	125.2177451133728	0	110.0119982910156	0	0	0	0	14.16852009429932
31359	0	694.5032	0	0	28.35	0	0	0	0	12.57600036621094	10.09740010681152	0	0	0	0	0	0	0	0	682	0	0	0	15.42000045776367	0	158.1434433868408	74.65679999999999	3.864000053405761	21.72799957275391	0	11.07673978652954	0	0	0	0	0	0	0	8.4	0	0	0	0	0	0	57.26299736022949	0	0	60.2668595705986
31360	0	0	19.81199970245361	0	39.65950008869171	0	1.365	0	0	12.78629977226257	19.55200006484986	0	179.4	534.75	0	0	0	0	0	0	0	0	0	0	0	91.52180109024047	0	0	0	102.4	0	0	0	0	0	0	0	0	0	.1200000047683716	0	8.35	0	0	0	0	0	0	50.97749932575226
31361	51.01051902823448	154.8134789167404	72.96823111839295	151.1161220178604	25.185	186.14	20.40775	12.01799997568131	28.31178062009812	4.042499941587448	2.664000105857849	0	0	154.6875	0	217.4105011510849	90.87650003254413	0	38.69775052070618	0	39.24375	8.394750130176545	41.08650100886822	9.600249823331833	0	65.44704015245438	81.09	86.17397682914734	0	0	33.3199997663498	0	0	186.1909684494019	3.440999894142151	0	0	0	0	2.22	3.107999947071075	57.58850202083588	0	0	0	0	0	0	154.4012535411119
31362	259.25	0	185.5081145729065	0	0	0	0	40.45815	0	0	15.70097036969662	.8886899871587753	0	0	0	50.88	0	0	0	0	0	0	0	69.90541127357483	3.689409948635102	0	21.46032973928451	0	0	254.1439892578125	0	0	0	0	3.79583989944458	9.568300000000001	0	0	0	7.928020260715485	9.704989869642258	136.6544702011108	4.112160100555419	18.452	1.476159974861145	0	0	0	90.65602910118103
31364	6.963200103759766	18.71360083007812	9.139199584960938	20.45439916992187	0	0	0	0	25.67680041503906	35.25120166015625	7.023280123114587	0	0	0	0	0	0	0	0	653.62	0	0	0	39.47999839782715	0	65.71520166015625	59.90008196983338	60.68999919891358	0	0	89.21599999999999	0	0	0	0	0	0	0	0	4.409999799728394	0	268.4675278793335	0	0	0	0	0	76.85150119781494	325.940001914978
31365	0	0	13.35978040447235	52.25599891662598	58.4373216178894	0	6.248000135421753	0	0	16.86980013542175	16.70459981975555	0	0	0	0	0	0	0	0	0	0	0	0	45.58799911499023	0	207.8716355136872	0	223.8145991531372	39.74898115358353	0	0	0	0	0	0	0	19.23599967956543	0	0	7.4221	0	191.4257855064392	0	0	0	24.92050096511841	0	0	63.71850047588348
31367	0	0	0	0	0	0	0	0	9.66	3.951000075340271	2.016500010490418	0	0	0	0	4.400619908142089	0	76.44	0	93	0	0	0	0	0	38.67599952697753	31.73016067810059	0	56	0	4.479999923706055	0	54.94749984741211	0	0	0	0	0	0	0	0	22	0	0	0	0	0	9.251550144195557	5.525199967575073
31370	0	0	0	0	47.45100099563598	0	0	43.13	0	0	18.08649972677231	0	0	0	0	0	0	0	0	0	1.7476	0	0	47.94450034618377	0	0	33.93000082969665	137.5365023803711	0	0	0	0	0	0	0	0	0	0	49.92	12.52500057220459	5.324999928474426	87.75	0	0	0	27.145	0	70.47000331878662	73.07999668121339
31371	0	0	0	0	0	0	0	0	0	3.696000080108643	20.28087969999314	0	0	46.2	0	13.21600021362305	0	0	0	0	0	0	94.52800170898438	0	0	0	144.523019197464	0	209.04	145.9482782390594	49.4393	0	0	0	0	0	0	20.82761919746399	0	9.222400230312347	4.310120118713379	21.56616094970703	0	128.9104879974365	0	0	0	0	42.28950031995774
31372	25.35099916219711	8.190000200271605	17.48144947366714	9.030000400543212	25.8830003452301	0	15.26799969673157	0	5.803999857902527	1.376870029842854	36.95029975590706	0	0	0	0	0	0	0	0	466.88	0	0	0	0	0	130.6328009986877	0	377.8887327949524	0	0	15.59677999563217	0	0	0	0	0	0	0	0	3.16799991607666	0	12.67	886.9119793701171	313.2919949340821	0	0	0	0	34.53880991551876
31373	0	0	0	0	28.35	0	0	0	2.37	13.60800024032593	25.72641005406379	0	0	0	0	0	0	0	0	0	29.98799903869629	0	0	11.00400009155273	0	92.30857066888808	84.13499999999999	121.4114975166321	451.987509727478	220.2480038452148	4.188939982509613	112	0	125.3175	74.73550119400024	25.20000076293945	0	0	0	0	0	0	0	0	0	0	0	0	155.4632480597496
31374	12.2253399122715	16.16946014828682	7.787909885430335	215.6632599730492	0	0	4.961250087618828	0	7.680370167851449	0	3.877999963760376	0	0	0	0	0	0	0	0	62.7	0	0	0	27.4125	1.275	17.22284028317928	0	0	0	0	0	103.1015675552368	0	0	0	0	0	0	0	0	0	0	0	139.2074123725891	53.41000213623047	0	0	0	63.06499836921692
31375	7.098000297546387	488	0	232.7499961853027	0	0	0	2.967380112075805	0	0	41.20590035858154	0	0	0	0	0	0	0	0	0	0	0	0	0	0	86.57099984169005	0	202.81700050354	3.904999947547913	0	32.44799931406975	0	0	0	352.535	0	9.04800022125244	29.52449907302857	10.20800022125244	21.29186023526192	0	66.1725	0	173.0570074462891	0	0	0	0	157.4588000185013
31376	1.592499941587448	0	32.0775	125.7132546615601	40.55999998092652	0	0	3.055	0	1.679999923706055	19.21100006580352	0	179.4	0	0	0	0	0	0	260.4	0	0	0	0	0	50.30400032043457	0	0	43.54	127.2618012084961	1.53125	0	0	0	0	0	0	0	95.64450000000001	0	0	104.8409898807526	0	161.7090069580078	0	0	0	4.41	48.38858022594452
31378	.7349999874830245	2.047500050067901	8.192499682307243	220.7778501001358	0	0	.9449999749660493	14.61499999046326	3.575180046701432	.3110299960970879	9.823369820165633	.6900000095367431	0	0	0	0	0	0	0	0	0	0	0	41.65599999999999	0	4.599970062446594	0	110.7922485923767	20.6604	24.44400032043457	4.272569906330109	0	9.625559875106813	0	0	0	0	0	0	4.1112	2.315950057220459	9.911510111618043	27.6988787109375	176.7744934844971	0	0	0	0	27.14077002062798
31379	0	0	0	0	0	0	0	0	21.06675922727585	2.066999950408936	0	0	0	0	0	0	0	0	0	684.76	0	445.4028699462891	0	47.98012061834336	0	2.066999950408936	0	0	0	373.76	0	0	0	0	0	0	0	0	0	0	0	0	0	0	0	0	0	0	28.13903978500366
31380	0	0	0	0	60.55	0	0	0	0	5.586000108718872	2.336000058650971	.7075599700927734	0	0	0	0	0	0	0	0	0	0	0	0	0	47.404000415802	0	0	20.12849972963333	0	6.383999891281128	0	54.09300086975098	0	0	0	0	0	0	1.183700016975403	2.465300067901611	102.4883983802795	0	0	0	55.84950216293336	0	0	95.72529965581894
31381	0	0	0	49.05599914550781	0	0	0	21.95200042724609	0	0	4.931999967098236	15.12	0	0	0	0	0	0	0	0	0	0	0	0	0	22.07600032806397	0	36.52799949645996	3.933000054359436	12.825	0	10.48799978256226	0	0	0	0	0	0	0	.1200000047683716	0	8.35	0	16.50600021362305	0	0	0	0	35.51599931001662
31382	0	0	0	0	0	0	0	0	4.691999912261963	0	52.1456998307705	2.12267991027832	0	0	0	0	0	0	13.77600021362305	0	205.2	0	0	.2880000114440918	0	74.41874999999999	0	0	261.3625	101.08	227.72	0	0	0	12.55800052642822	0	0	0	0	31.66049986839294	0	0	0	423.2835015106201	0	42.94724802017212	0	0	46.44820024938583
31383	0	0	6.14193992292881	0	41.26041862812042	0	0	7.759400112152099	10.37	5.81867984585762	40.34899894428253	0	0	0	0	0	0	0	0	0	0	0	0	0	0	208.9320242073059	0	74.02757984585762	5.657050000000001	0	37.40300043106079	0	0	0	0	0	0	0	59.73676158142089	18.30822002391815	15.33781065616608	76.85586785049438	0	0	0	0	0	0	41.84200086212158
31384	0	0	24.27399959564209	458.4999847412109	81.61445000000001	0	19.27219037508965	0	6.468830039489269	25.12714948320389	3.571199890136719	0	0	372	0	0	0	0	0	0	0	0	0	0	0	183.5755095876694	7.35	18.4386802980423	0	0	45.93700960645675	0	0	0	0	0	0	0	0	2.968939962744713	0	49.53442119216918	0	0	53.11250066757202	0	0	1.009800028324127	145.7729017791748
31386	0	0	6.123600185394286	0	22.09440076446533	0	0	0	0	5.903999954223632	2.220000049591065	0	0	0	0	0	0	0	0	0	0	0	0	0	0	64.4167999343872	0	10.692	61.63760018539429	0	0	0	0	0	0	0	0	0	0	3.402000000000001	0	69.30360296630859	0	0	0	0	0	0	11.67999992370605
31387	1.125760016775131	7.42298013420105	1.512740067100525	3.3421	21	0	0	0	0	0	3.065240015172959	0	0	0	0	0	0	0	0	1089.38	.2136099950313568	0	0	12.35397016620636	0	38.69302984266281	8.505000150203704	74.60082147893905	21.99959956741333	0	6.918989955782891	0	0	0	16.37999939918518	13.22999939918518	0	0	0	0	0	133.9440214248657	0	25.51500120162964	0	5.984999924898148	0	0	8.771239960837363
31388	29.33834047422409	80.55612379379272	54.55789093666076	87.26912620620726	54.83190184974671	0	0	0	14.5	8.886300024032591	7.947350091338158	0	0	0	0	0	0	0	0	0	0	0	0	0	39.28354047422409	105.2750991849899	0	26.6695	14.06210046243668	0	0	0	0	0	0	0	0	0	0	8.485750000000001	0	172.8668573989868	0	0	0	0	10.65	42.0675	4.2
31389	0	0	0	55.26150152206421	30.07	0	0	24.73799923896789	4.73	0	17.76295994811058	0	44.85	0	0	0	7.219799999999999	0	0	0	0	0	0	22.2169995701313	0	80.69400022697448	50.82943932952881	51.25	0	0	0	0	0	0	0	0	0	0	0	0	0	0	0	0	0	19.16382023506165	28.05990000000001	0	93.7223395726204
31390	1.026000018119812	734.7740000724792	26	3.002000036239624	0	0	0	0	4.73	1.367999963760376	26.84655961260795	0	0	0	0	0	0	0	89.73500000000001	0	0	0	0	21.8780001449585	0	33.76515005233288	14.10150030136109	47.53073966903686	0	38.08800109863281	37.00400099754333	0	0	31.3313	17.98498031044006	4.537500000000001	0	0	0	13.26700006484985	6.10500020980835	0	0	0	0	0	0	0	51.94600054168701
31393	4.910290120029449	11.29985	5.455100000000001	12.15708029727936	0	0	0	0	0	0	10.36703006491661	1.415119940185547	0	0	0	0	0	0	0	620	0	0	0	18.7032	28.43100133895874	33.23881039619446	0	0	2.9944	287.64	15.24497955408097	0	0	0	0	0	86.52	0	115.5	0	0	352	0	83.02049652099609	0	32.20960851516724	0	0	10.08979017343521
31394	0	8.4	0	0	122	0	0	0	0	0	37.61081970546246	0	0	2022.75	0	0	5.88	0	0	455.77	0	0	0	102.1799980163574	0	59.15641191616059	0	78.29201900100708	0	0	3.879999923706055	0	0	0	0	.7304799848556519	0	0	0	1.318040030288696	0	31.69047975769043	0	0	0	1.683280060577393	0	0	351.1497437214851
31395	0	0	0	0	33.16100007414818	0	0	0	0	0	38.32629963922501	2.12267991027832	0	0	0	0	0	0	0	0	0	0	0	15.88125	0	30.32500072479248	0	202.9093682395935	0	0	1.668939982509613	0	0	0	0	0	0	0	0	.2400000095367432	0	49.7	0	333.517734350586	0	0	0	0	124.2884489638328
31396	.3305999958515167	.9222000331878661	.4436999917030334	31.49179996681213	45.35	0	0	0	8.064239940238	.5655	7.382800081253053	0	22.1	0	0	6.36	10.4	0	0	0	.1065999975204468	0	0	15.84	0	19.56990034103394	15.4924	0	68	0	96.16879998340606	0	192.8316	0	0	0	0	0	8.4	2.728440098190307	0	62.715	0	0	23.622	0	0	.8873999834060669	9.999500099182129
31397	0	0	2.333000034093857	525.6919981384277	0	0	0	0	0	4.998000140190125	7.601999988555908	1.172999995946884	137.8	0	0	0	0	0	0	0	0	0	0	49.74247045021058	0	34.03400112152099	0	5.310479758834839	53.61056192932129	80.26199775695801	1.617000035047531	0	0	0	0	0	2.205	0	9.701999859809876	13.40264048233032	0	0	0	0	0	0	6.885000085830689	0	107.1684405138016
31399	0	259.25	0	0	0	0	0	0	38.17	0	3.016000099182129	0	0	0	0	0	0	0	0	246.0945	0	0	0	24.99	0	65.31199920654296	0	294.525	0	0	0	0	0	0	0	0	0	0	0	0	0	0	0	0	0	0	0	0	111.0674785345554
31400	0	0	5.343919847869874	0	27.19	0	0	0	5.765999965667724	.4785	20.80701963477135	0	0	0	0	0	96.23200793056489	0	0	0	0	6.256599893450737	11.39594978690148	0	0	82.84528004817962	0	82.96666131324768	0	0	28.46702955870628	0	0	0	0	0	0	61.10614999999999	0	26.33589032831192	0	28.91783868675232	0	71.43395	0	0	0	13.18355021309853	81.64385945186616
31401	28.95749952793121	662.7877562481642	62.44725166320801	90.09191821551323	5.83	0	1.387190007805824	42.20700138092041	1.723189992547035	13.64940008153915	10.35042001700401	0	0	0	0	138.8410007297992	0	0	0	0	43.2	52.832	0	8.217500002384186	14.4	101.4312607597351	0	75.28751026554109	18.04342055439949	51.2	24.69661995835304	0	3.748999824523926	0	0	0	0	0	0	1.983840078830719	0	73.31941747741699	0	74.68384145355225	0	0	5.207999839782715	0	72.80262894778251
31402	0	235.1369962370396	11.1	11.19249021120071	0	0	0	0	4.214000186920166	8.100000000000001	34.00047999224662	0	0	0	0	0	0	0	0	248	0	0	0	.9239999580383301	0	87.29949955940248	0	23.43600041389465	17.99643981294632	116.3879999542236	84.71120985980033	12.34232970733643	0	0	17.5056	0	37.79360002975464	0	43.3125	5.208000206947327	0	234.3449933776856	0	85.96651866455078	0	0	0	0	95.21214063587189
31403	0	0	0	0	0	0	0	0	0	0	0	0	0	0	0	0	0	0	0	1556.24	0	0	0	0	0	16.24724964380264	0	94.12200284957885	0	0	7.469999777376652	0	0	0	0	0	0	0	0	0	0	182.8282528495789	0	0	0	0	0	0	0
31407	0	0	0	78.28574215621948	0	0	0	35.04487892189026	0	0	22.93814964294434	16.96699928283691	0	0	0	0	0	383.04	0	0	0	197.4317	0	0	0	70.11199760437012	0	0	253.046	0	240.1360015869141	0	0	0	0	0	0	0	75.79949999999999	19.98	0	93.60835	0	98.22499847412109	0	9.049700000000001	0	0	64.76756119375229
31408	0	0	0	274.5	57.6	0	9.460000000000001	0	0	0	5.105599868774414	0	0	481.05	0	24.54400039672852	0	0	0	0	0	0	175.5520031738281	0	60.8	68.80754074501991	0	29.73971124668121	20.3616	0	0	0	0	0	0	0	0	0	0	0	0	263.08205	0	0	0	0	0	0	11.71260007801056
31410	.6840000271797181	520.5629	16.94370001358986	1.995	104.7388	0	14.18700015544891	5.899500217437744	0	26.06218060512543	13.22991016259193	0	179.4	0	0	0	0	0	0	0	1.716000037193298	39.66299880981445	0	0	0	265.4538718006134	56.39799751281739	28.14454033975601	14.60665966024399	62.85600082397461	20.29477973823548	0	0	0	0	0	0	0	0	18.3465	0	421.2042727180481	0	0	0	0	0	3.432000074386597	127.9149293810248
31411	4.711999940872192	119.6459995269775	6.323999881744385	14.01200023651123	29.40299886703491	0	0	0	10.22937987790108	0	12.44847975139618	0	137.8	0	0	0	0	0	0	217	6.421109995031356	149.6	0	0	0	162.9099149951458	0	95.04000000000001	3.1518	0	199.5159924316406	0	0	0	25.34574024419785	13.82724024419785	0	0	87.74700113296508	18.18025975580215	0	62.22257804641723	44.8105	0	0	0	0	0	5.02922006444931
31412	9.993609594440461	27.21664040555954	13.39569040555954	33.71556918888092	37.21024999999999	0	1.357999973297119	0	9.35572020277977	9.152000198364258	9.617999992370606	0	0	599.04	77.87520190429687	0	519.168	0	0	31.35	0	20.96639904785156	187.6991923828125	15.77	.54	124.0370116222382	0	0	0	0	19.55200019836426	0	44.51199920654297	0	0	0	0	0	0	.7200000286102295	0	93.36399841308594	0	0	75.71200317382812	0	0	0	74.10189891529083
31413	7.84700005531311	0	10.49999967575073	0	0	0	0	14.38	2.127999973297119	2.55200008392334	115.313027397275	0	0	0	0	0	0	0	0	0	0	0	0	85.88	0	69.49499916076661	40.03217036800385	0	40.76800170898437	324.8719938659668	0	0	0	0	0	7.441700000000001	0	0	0	26.95797977170945	65.85600817437171	101.52605	0	0	0	0	0	48.47850228309632	72.511998295784
31414	0	0	5.076799936294555	244	33.89639939832688	0	4.752000102996826	0	0	4.809599872589112	23.98512074513436	0	0	0	157.56	0	0	0	0	0	0	0	0	15.8	2.479999923706055	242.0238537521362	2	8.817599872589112	4.676	0	6.75	0	0	0	0	0	0	0	0	14.028	11.48960050964355	57.58159796142578	0	0	0	32.42399852752686	0	0	61.34649994659424
31415	4.255999946594238	11.64799957275391	5.711999893188477	12.65600021362305	0	0	0	0	5.300999822616578	3.627000088691711	44.88098041944505	0	179.4	0	0	0	157.04	0	0	0	0	0	0	0	0	186.8817507095337	0	0	0	0	200.5200071907043	0	0	0	0	0	0	0	0	0	0	0	662.1420309448242	124.5307447814941	0	81.435	0	0	241.7347469258308
31417	.1219200048446655	.33655	8.142830296516419	395.9084855998993	.3048	0	0	18.25199970245361	2.294700072956085	7.68599967956543	21.47996026054621	7.820999698638916	179.4	0	0	0	0	0	0	1182.36	7.80299985408783	0	0	73.82971979980468	0	53.87591047241688	0	88.65077862167358	1.966500027179718	29.1625	2.511599973678589	5.243999891281129	92.79450233459472	0	0	.0607199987411499	0	0	86.625	2.119559957218171	0	80.60890029144286	0	0	0	.1399200050354004	0	0	119.0999906797886
31418	0	0	17.64	198.25	62.19100099563598	0	3.456000137329102	0	4.96800006866455	8.655000028610228	7.974499945640564	0	0	186	0	0	0	0	0	0	0	0	0	42.78674971675873	0	95.56900150299072	0	102.574499130249	31.93300005435944	12.825	9.79199993133545	10.48799978256226	0	0	0	0	0	0	0	0	0	137.8299898807526	0	0	0	0	0	0	105.0540801281929
31421	2.355999970436096	601.1979997634887	3.161999940872192	31.359999294281	0	0	4.932859964942931	0	0	0	14.83373977012634	0	89.7	0	0	0	0	127.68	0	0	0	155.2511943054199	0	20.05122975044251	0	35.43299995422363	3.85695	0	0	34.96968098087311	99.88200378417969	0	0	0	28.02716901912689	0	0	0	0	3.342689877390861	0	13.37075950956345	0	115.9656260765076	0	0	4.131000051498413	0	67.3236004371643
31423	4.212000102996826	11.66400020599365	9.535999794006347	12.63599979400635	13.26	0	.7680000305175781	0	1.104000015258789	5.339999847412109	20.72142039718628	0	0	0	184.08	0	0	0	0	1307.24	0	0	0	27.66400058746338	0	76.67199890136717	0	166.8600041198731	47.04	0	181.7799950408935	0	0	0	0	0	0	0	49.92	0	0	0	0	293.9416272094726	0	0	0	0	24.79999996185303
31424	1.980000042915344	5.489999914169312	2.7	5.939999914169311	0	0	0	0	.8887999999999999	15.05199996948242	0	0	0	0	0	0	0	0	0	1369.5	0	0	0	.225	0	29.29199943542481	31.5524	0	0	3.105000114440918	35.48600135803223	0	0	0	.375	.5699999928474426	0	0	0	0	0	.45	1.45499997138977	3.359999942779541	.2099999964237213	0	4.48	0	31.33600074768066
31425	0	0	0	0	0	0	0	0	6.1504	0	19.19049968719482	0	0	0	24.37500059604644	0	20.3125	0	0	93.75	136.0937476158142	0	29.3749988079071	0	0	30.46544014663696	0	56.09	129.0924	0	0	0	0	0	0	0	12.48200015068054	0	10.27	7.9	0	33.02199939727783	0	120.5725051879883	0	0	76.65000000000001	0	129.559458936882
31426	0	0	8.135879948616028	91.5	28.80783958892822	0	0	0	0	7.740760068511962	26.94100021123887	0	0	74.72917794914245	0	32.2572	32.2572	0	0	49.72985	0	0	35.17125	21.18074956119061	14.34375	106.4531592768669	18.41399943351746	14.20635998287201	77.21314834938049	0	17.30024943351746	0	31.80375	0	0	37.61999952793121	1.949249959588051	7.276500141620636	0	38.88129999320507	29.59536010065079	92.42215904083253	0	45.7625	0	0	0	0	40.83269009470939
31427	0	0	0	0	28.35	0	0	0	7.075999956130982	0	13.2508202013731	0	0	0	0	0	0	0	0	56.25	0	0	0	.4619999790191651	0	71.4484110464096	0	0	87.94799743652344	0	106.03	0	0	0	0	0	0	0	0	0	0	0	0	0	0	0	0	0	27.49999949932099
31428	1098	0	0	0	0	0	0	0	7.349999874830246	9.114000186920167	68.83899896502496	0	0	0	0	0	0	0	0	3732	0	0	0	0	0	140.8779996490479	0	283.2412616729737	0	0	0	0	0	0	0	0	0	584.5874919891357	0	16.45600046157837	0	197.471996307373	665.9445309448241	416.4739935302734	0	0	0	0	65.55499921798706
31429	0	0	3.6	0	0	0	4.26799991607666	0	1.559999942779541	0	37.82274937987327	0	0	0	0	0	15.72000045776367	0	0	48.825	0	0	0	0	0	27.95599975585937	0	0	444.9112363815308	0	8.159999942779542	0	0	0	0	0	0	0	0	0	0	0	0	307.5	0	0	0	0	79.41799824714661
31430	0	0	0	0	17.92	0	0	28.75	0	0	18.7879995727539	0	91.858	0	0	0	0	0	0	0	0	0	0	0	0	81.74600181579589	0	59.26199909210205	0	0	0	75.93600341796875	0	0	0	0	0	0	30.744	11.9	0	53.19799957275391	0	0	0	44.98199909210205	0	0	79.21649869441987
31432	1.363859959602356	3.548820024204254	1.734600050067902	3.826620074272156	.7037999854087831	6.2812	1.05	0	1.05	4.535089945793152	27.054490001297	0	7.22747989654541	0	0	.4902400073051453	0	0	0	0	20.46494063682556	0	0	.1627200064659119	0	28.10020040740967	0	0	0	159.551038792038	14.6683200040102	11.6314098575592	51.73599983215333	0	8.960000000000001	9.865000381469725	3.716999831199646	0	50.23749995613098	2.768019965934753	5.664000084400177	65.2176	0	57.12000160217285	0	0	0	.2526200070858002	14.79924012851715
31433	11.23137020277977	30.66991912689209	16.98145005316734	292.4538500619888	38.69866162223816	0	.1312	0	0	7.701000075340271	8.921560060977937	0	89.7	334.35	0	50.315280768013	0	0	0	525.6	0	.2934800063610077	504.0152063476562	21.092	0	73.78568068714142	24.6114	0	0	78.84	24.68250099182129	0	0	0	0	0	0	0	42.89496089172363	0	0	0	0	0	0	0	0	0	61.44140077667237
31434	0	5.08	20.67751054124832	0	67.5329413105011	0	0	.4620000100135803	0	21.15509989318848	5.795699992370606	0	0	0	0	0	4.255999946594238	0	0	0	0	0	0	0	0	163.7353806417465	0	192.8167007705688	9.962660327625276	0	3.975999946594238	0	0	0	0	11.68399975776672	0	0	0	49.29395048446656	0	324.656011366272	0	0	0	26.9240009689331	0	8.68	97.96099994897841
31435	0	0	0	0	14.13	0	0	0	0	0	7.002239880752564	0	30.472	0	43.8828	0	0	0	46.2375	0	0	0	44.863	0	0	0	0	0	0	0	0	0	0	0	41.0592	0	0	0	0	11.1	11.3582	52.26651011924744	0	0	0	0	0	0	10.69013005962372
31437	5.565000200271606	15.225	20.04161984074116	260.3800004005432	44.75465872592926	0	0	0	0	12.02363968148232	37.7149998998642	0	0	0	0	0	0	0	0	0	0	0	0	25.2	0	141.6854357048035	0	22.04333968148232	27.31575	0	19.52999939918518	0	0	0	0	0	0	0	0	35.06895	28.72314127407074	143.949684903717	0	0	0	115.36625	0	0	4.515000200271606
31439	0	0	321.8530020904541	0	76.95	0	0	18.495	0	.6045000123977662	8.64374002609253	2.4375	33.456	0	0	130.39	46.12341043491363	0	0	0	0	95.58079833984375	0	0	0	56.80000049591065	0	263.7119938659668	0	17.47200042724609	.4443600138187409	34.88799957275391	0	0	0	0	0	0	153.9615	0	0	10.78991031799316	0	0	0	0	33.6	18	9.137889938402175
31440	0	0	39.98100082397462	0	0	0	0	.1771400049686432	0	5.2	13.74461035299301	0	0	0	184.08	0	.5525000154972076	0	0	0	0	0	0	0	0	44.78100032806397	0	132.6504483146668	0	0	21.75799952507019	0	0	0	0	0	0	0	25.2	24.03	0	22.28134000496864	0	0	0	0	0	0	24.01556030693054
31441	0	15.25	14.8	0	0	0	0	0	16.98849982976913	0	2.565999975204468	0	0	0	157.56	0	0	0	0	0	25.52550034046173	0	0	0	0	58.08800079345703	0	0	42.99372110443115	0	31.67199943542481	0	233.1210108947754	0	0	0	0	0	0	0	0	0	0	0	0	0	0	0	18.23199995040894
31442	0	0	0	198.25	0	0	0	0	0	5.489999771118164	17.21639945316315	0	0	0	212.16	0	0	0	0	0	0	0	0	0	40.27806189689636	35.92400016784668	0	103.9607766674042	50.8896	0	21.8295	0	29.484	0	12.66749041657448	12.38178978770971	77.56769873178004	50.18663790111542	0	23.63810963749886	0	49.79633833370209	86.92518833370208	229.6887747142792	24.89816916685104	0	0	0	154.3210005874634
31443	2.834999924898148	7.717500150203705	3.780000150203705	8.347500300407409	14.18	0	3.15	0	5.740000033378601	13.92200002193451	1.386500019073486	0	13.64999949932098	0	28.61249899864197	0	11.64449964284897	0	0	0	0	46.72499799728394	51.45000100135803	5.572309870386123	4.676000213623047	62.0799899844408	0	224.240671536684	14	0	26.44124980831146	0	0	0	8.299389895856381	0	0	0	0	0	0	46.30186166629791	0	194.0741239733696	84.98000106811524	0	0	0	115.8966988346577
31445	0	0	0	546.3920007324218	0	0	0	0	.8510000109672546	0	9.368999842405319	0	0	0	0	0	0	0	263.04	0	0	0	0	19.39238997688294	16.46400032043457	11.25299965381622	0	0	0	0	0	81.73200256347656	0	49.0590007019043	0	0	0	0	0	3.085500086545944	0	37.02599930763245	0	62.8639990234375	0	0	0	0	42.24275049448013
31446	0	0	0	0	0	0	0	0	4.712579937982559	0	0	0	0	0	0	0	0	0	0	0	8.258809875965119	0	0	7.780499739646912	0	56.20455180931091	0	0	0	0	0	0	75.89000801544189	29.40659909534454	23.00354954767227	0	0	22.29209909534454	0	0	0	0	55.96740090465546	0	9.011699886918068	0	0	0	125.8781978530884
31447	0	777.75	0	0	0	0	9.460000000000001	0	0	0	23.09262971234322	0	0	0	212.16	0	43.5997513961792	0	0	217.88	0	69.96000000000001	0	3.817189859986305	0	110.4024418502808	0	0	0	130.3717244804382	0	0	0	42.57635	24.95855	0	0	0	0	110.4	33.18019056005478	0	0	0	0	0	0	0	98.62001006774904
31448	4.574439942598342	500.5195195407867	6.139379885196686	13.60294022960663	25.84999998569488	0	1.188249976634979	0	1.313120043182373	3.200999937057495	12.77375994358063	0	89.7	0	0	0	52	0	0	86.08949999999999	0	0	0	48.10161948812008	0	28.94500066757202	0	18.52200036048889	0	0	196.7701873159408	65.55	0	0	17.02469963951111	0	0	26.9325	16.2435	3.946500045061112	1.023750042915344	6.048000090122224	0	90.09021651535033	0	0	9.24	0	125.0502610049724
31450	3.510000085830688	9.720000171661377	4.679999828338623	988.3999998283387	0	0	0	0	0	2.283500039577484	1.223999977111816	0	128.1	372	0	0	0	0	0	0	0	0	0	4.715999908447266	0	18.52900051116944	0	0	0	0	158.5439956855774	0	19.99199974060059	0	0	0	21.63	0	0	0	0	56.1	0	124.5307447814941	0	0	0	0	8.851500015258789
31451	5.087979855155944	14.0489	7.442120144844055	15.26394028968811	0	0	0	1.1391	0	0	7.800340139770508	0	0	0	92.04000000000001	0	0	0	0	0	0	0	0	0	0	83.27800224304198	0	35.35799945831299	28	0	.8335599912643432	0	0	0	0	0	0	0	8.4	7.100000000000001	19.18	88	0	0	0	26.83799945831299	0	0	59.07315900840759
31452	0	0	0	73.12800201416016	31.5	0	0	32.73599899291992	0	0	17.57519962692261	0	0	0	212.16	0	0	0	0	0	0	69.96000000000001	0	0	0	42.27600059509277	0	0	0	0	38.84400089263916	0	72.54000000000001	0	0	10.92	10.60800029754639	0	0	14.50800029754639	1.56	0	0	134.3717979125977	0	0	0	0	71.06735055923463
31453	0	0	0	51.41399826049805	64.94	0	0	5.933750224113464	0	0	34.3000499420166	0	0	0	0	0	0	0	0	34.875	0	0	0	13.72800029754639	0	33.39694043040276	0	72.97121291179656	0	0	0	0	0	0	0	0	0	0	86.322	1.292500028014183	0	363.30455	0	16.17090069580078	0	0	8.721000108718872	0	169.7321982013702
31454	2.01499993801117	5.541249752044678	2.69750006198883	5.996250247955322	0	0	0	48	0	0	18.07791987855434	0	0	0	0	0	0	0	0	0	0	0	0	48.42639064064026	0	14.23058059654236	88.37743194313049	0	0	181.232	0	0	0	0	0	0	0	0	43.3125	0	0	16.5	0	0	0	0	0	0	27.72
31456	0	0	1202.04	0	83.69999999999999	0	0	0	12.19	14.18599937438965	4.575599979400635	.1703999938964844	32.22599937438964	0	0	0	0	1102.9632	0	31.35	0	364	0	11.85	1.859999942779541	73.55000102233886	17.7	0	0	0	1.560000014305115	0	0	0	69.30560000000001	0	0	0	0	0	0	0	0	0	0	0	.1928000030517578	0	67.14199969482422
31457	15.37568982172012	115.955480865097	33.49871020419598	46.19640101470948	38.88	0	13.7799998998642	9	32.43799867153167	0	13.8578403093338	0	0	0	184.08	48.825	0	0	0	0	0	0	0	33.08399938583374	21.83	73.15898119277952	0	0	0	78.89	26.7916	261.225	0	0	0	34.45399938583374	0	0	0	46.69	0	0	0	256.6199935913086	89.2937	0	0	0	74.40957120628357
31458	0	0	13.68045041418075	0	48.20730165672303	0	0	0	0	6.5145	12.67149952316284	0	0	0	0	0	0	0	0	0	0	0	0	0	0	63.84209917163849	0	116.8995187282562	12.59470041418076	0	0	0	0	0	0	15.33547968206406	0	0	0	35.27079063587189	0	420.198431539917	0	122.7812480926514	0	35.33828127174377	0	0	91.72843945713043
31460	0	0	0	51.41399826049805	66	0	0	0	0	0	23.27615932912826	0	0	0	0	0	0	0	0	0	0	0	0	0	0	109.9949966049194	0	144.242448474884	177.1839987182617	0	.4410000000000001	0	0	0	0	0	0	0	16.8	.528000020980835	0	36.73999999999999	0	178.0229872344971	0	0	8.721000108718872	0	154.002799492836
31462	4.75200008392334	13.58236035161018	47.54341987266541	232.7266966263771	36.26999950408936	0	0	0	3.538280127334595	6.335999832153321	21.43420006437302	0	0	267.375	0	0	0	0	0	0	0	0	0	22.32200063705444	0	83.82442013454438	0	79.55200134277344	0	88.25750102996827	30.3076597858429	0	0	0	0	0	0	0	0	0	0	112.3200019836426	0	0	0	0	1.596	0	66.8690789609909
31464	0	0	11.0520002746582	0	36	0	12.58	0	0	0	16.09387002134323	0	0	0	0	0	.7346100198745728	0	0	684.76	0	0	0	0	0	76.95899856567382	0	270.1298082023621	0	0	3.005999965667725	0	0	0	0	0	0	0	0	8.490000019073486	0	44.18991031799316	0	379.3991221740723	0	0	0	0	17.93402005109787
31465	7.098000297546387	0	29.67875885848999	0	0	104.96	11.035	136.096420570755	0	2.491999893188476	22.93590037417412	0	0	0	0	8.192000122070313	0	0	0	0	0	0	0	40.14200112819671	0	73.71850089645385	0	53.025	0	0	28.16409929490089	0	0	0	0	0	3.779999899864197	0	24.63999938964844	22.71999969482422	14.71999969482422	123.9250022411346	0	53.90300231933594	0	59.2	0	0	177.2255497404098
31466	4.961339868569374	13.50587026286125	17.67512026286125	69.86989204778671	0	0	6.715599954223633	24.73799923896789	5.5126	25.59600120544434	26.27615932579041	0	0	127.4796765014648	0	55.0272	55.0272	0	0	84.8336	0	0	0	1.154999947547913	0	72.53800106048584	0	0	0	345.7040048217773	11.06	0	0	0	0	0	0	0	0	0	0	0	0	477.9084356460571	0	0	0	0	217.3189399337768
31469	508.2207998313904	55.79079950714111	27.00200036239624	60.32280072784424	63.14000072479249	0	0	0	9.586799986839294	12.67642009468079	12.94889011678696	0	0	0	16.59746031112671	0	5.693999900817872	0	0	403	13.49361017267704	0	0	0	4.342000198364258	121.7169997665405	23.35799961090088	0	0	91.40309165248871	53.31304121685028	0	116.19045	0	15.16165	23.12846041312218	0	0	13.90113969955445	133.8633697934389	0	613.5300157970429	48.08409165248871	22.09268958687782	14.72846041312218	0	0	2.8546	72.46068038692474
31470	0	0	0	51.41399826049805	0	0	0	0	0	0	3.840000057220459	0	0	0	0	0	0	0	0	0	0	0	0	0	0	43.5	0	343.04	0	0	0	0	0	0	0	0	0	0	0	0	0	0	0	0	0	42.94724802017212	8.721000108718872	0	125.428990646553
31471	0	0	0	0	0	93	0	26.4	0	14.93400043487549	14.02000027179718	0	179.4	0	184.08	0	0	0	0	0	0	0	0	0	0	189.6280012512207	0	0	0	135.1050018310547	184.7200012207031	0	0	0	0	0	0	0	14.4	0	0	22.55999908447266	0	0	0	0	0	0	28.82900047659874
31472	14.8103794567585	422.263358913517	58.24105085449219	43.861508913517	105	0	4.73	0	0	23.924458913517	8.876200211524964	0	303.612785654068	0	0	0	0	0	0	0	0	0	0	6.835560271620751	0	203.5364176179886	0	0	227.1919982910156	0	0	0	0	0	0	0	0	0	0	0	0	0	0	0	0	0	33.6	0	230.9657663850784
31473	1.286999981403351	3.549000148773193	29.03768005197048	197.1139996242523	85.45800090789794	52.48	0	18.22200002670288	0	13.17400003910065	21.06762061200142	0	0	372	0	4.096000061035157	0	0	0	0	0	0	0	24.11139997329712	1.0876	169.0294686388016	0	50.66755873260498	11.9	0	21.73239997959137	56	0	0	0	0	0	0	0	22.72008000159263	0	177.7403711826325	0	0	0	0	3.024000053405762	0	109.0753608604431
31474	14.53300024271011	36.92499978065491	34.34399988174439	21.79100059986115	14.13	0	9.460000000000001	0	14.25199994087219	4.787999873161316	9.684000148773192	0	0	0	0	0	0	458.64	0	31.35	0	0	0	16.09300050735473	0	78.5020018005371	0	60.11600101470947	23.52	0	260.7880011224747	0	0	0	0	0	0	0	0	0	0	0	0	0	0	0	0	0	197.2735046319961
31475	4.283109826183319	255.6646401738167	5.74119017381668	744.6670696523666	47.44775	0	0	0	4.009720086908341	1.310000038146973	12.05246993273497	0	0	43.3938	21.48693053398132	14.90786946601868	0	0	0	16.58763053398132	0	0	0	.4625	5.4575	51.72479128532409	0	0	0	51.2	0	0	0	0	0	0	0	0	0	0	0	0	0	47.66160205078126	0	0	0	0	36.56372885081768
31476	3.438	164.5125985298157	32.52130014228821	373.5066978740692	1.007999973297119	0	0	28.22999954223633	0	1.489799945354461	32.58535971412659	0	0	0	0	0	0	0	0	111.36	0	0	0	47.22369994535446	1.3126	44.90840023880006	52.4153	20.17679974365235	92.795	0	22.78759966182709	0	0	0	0	0	0	0	0	0	0	0	0	0	0	0	0	0	144.8536995330811
31480	0	0	0	0	0	0	0	0	0	0	25.04483951961994	0	0	0	0	0	0	0	179.47	37.2	0	0	0	33.01199935913086	0	0	40.53582950754166	0	0	0	0	0	0	0	0	18.0733	0	0	61.362	17.10302052297592	22.76348987584114	334.7474509765625	0	294.640132611084	0	0	0	0	27.14084896612167
31482	0	1769	0	0	0	0	0	0	38.17	13.11200028419495	57.27999893188477	6.098749858140945	0	0	0	0	0	0	0	0	0	0	2979.9504	337.780238684082	17.70124943256378	157.4879955291748	74.58839999999999	0	0	250.32	16.68799971580505	0	0	0	0	0	0	0	61.98399772644043	0	0	67.34800113677979	0	0	0	60.84110719528199	0	0	314.8425962023735
31483	0	0	14.405	0	21.17699924468994	159.894	0	8.19300001502037	3.225	12.15899951934814	22.54100000953675	0	.6019999897480011	0	0	12.00440012121201	48.22399802684784	0	0	993	0	0	0	8.515199994087219	11.78199983596802	202.1075965805054	0	63.36	0	0	5.675999937057496	0	0	0	0	0	0	0	19.99800075531006	14.75599954605103	0	0	0	0	0	56.16800090789795	0	0	28.21659963965416
31485	2.11200008392334	5.80799991607666	7.01600004196167	79.4200020980835	0	0	7.245000000000001	32.73599899291992	7.245000000000001	26.88839896392822	16.63213038816452	0	0	0	0	0	0	0	0	0	0	0	0	14.1479997253418	0	121.9752017974853	0	39.74131948852539	0	0	49.74213946447372	0	0	0	0	0	15.3264	0	16.8	1.1712	.3172	68.81576003723144	55.35	143.3475	0	0	0	9.234400259017944	257.7702000322342
31486	0	533.75	0	72.99000091552735	24	0	0	124.86	0	5.489999771118164	33.98436893844605	0	0	0	0	0	0	0	0	0	0	0	0	.596959986114502	0	28.41796008529663	0	350.4153599861145	0	0	0	0	0	0	0	0	0	0	16.8	17.45976007628441	0	133.5833	0	522.5221290710449	0	0	0	0	58.12111955375671
31487	4.473919862365722	12.30327944946289	5.989280137634277	13.31352055053711	0	0	0	0	0	0	8.387999927997589	0	137.8	0	0	0	0	0	0	0	0	0	0	0	0	38.14000091552735	56.56100124359131	0	45.8016	76.16000000000001	0	0	0	0	47.94	0	0	0	0	0	0	0	0	0	0	0	0	0	16.65419982833862
31488	9.162000008821487	81.54110063610077	44.70499992489815	27.4490007686615	37.66	0	15.1299998497963	0	5.669999849796295	10.60399974822998	28.757849559021	0	0	0	0	0	0	0	0	0	0	0	0	66.88399978637695	0	116.0563924220562	0	349.8549287872315	29.4	0	46.3831696135521	0	0	0	82.485	0	0	0	0	16.5585002374649	34.48650094985962	172.5570075988769	0	441.5075895080566	0	0	12.32	0	141.1166805217743
31489	3.590400077819824	10.1183996887207	12.1308	84.61640171813964	35.7184	0	0	32.98399898529053	7.670399688720702	19.11952045898438	5.289600036621094	2.246999959945679	0	194.667	0	55.68656090011597	0	0	0	31.35	0	0	398.3004872009278	.21	0	113.6916825134277	0	10.857760131073	19.635039868927	0	21.86880015563965	0	0	0	0	0	0	0	0	3.436	0	70.36928104858399	0	0	0	0	2.373000040054321	0	134.506402097702
31491	13.55548010861874	49.7851195110321	32.43349027438164	40.32496956634522	30.80024930477142	0	7.654499652385712	0	16.82769944572449	15.85481004433632	0	0	0	0	0	98.33499999999999	0	0	0	0	1.851390032696724	1.813	26.6510996541977	0	0	86.89814014678001	62.47500133514404	106.0610020446777	158.3592201278686	0	111.8679202484369	68.8989	0	0	0	0	0	0	0	0	0	0	0	0	0	0	0	0	273.88074014678
31492	0	0	4.030000104904175	0	0	0	0	0	0	9.68000020980835	37.6637498652935	0	0	0	0	0	0	0	0	154.1035	0	0	0	0	0	85.92300064086915	62.8447484922409	0	51.245	120.45	5.105999979972839	0	0	0	0	0	0	0	0	0	0	94.67400283813475	0	71.30000305175781	0	83.0025	0	0	86.70817225294114
31493	0	0	0	233.9739994049072	13.67378981304169	0	0	15.99	0	0	6.298	0	89.7	0	0	0	0	0	0	0	0	0	0	20.46193974533081	0	17.79192970046997	0	0	0	0	72.45399948120118	0	0	0	0	0	0	0	0	0	0	42.34464074783325	0	72.90300086975097	0	0	0	9.359999999999999	19.48110971413851
31494	0	0	0	0	68.43817751965523	0	0	0	0	6.46	56.02667998733521	0	0	0	0	0	0	0	0	0	0	0	0	0	0	52.26399890899658	0	0	66.55999755859375	0	22.443	0	58.20799896240234	0	0	0	0	0	91.67000122070313	0	0	101.0200012207031	0	0	0	0	0	0	22.9981796558857
31495	0	0	16.48962049922943	49.05599914550781	75.10628199691773	0	0	21.95200042724609	0	7.8522	3.993400020503998	15.84575998764038	0	0	0	0	88.33759999999999	0	0	0	0	0	0	0	0	100.2245592752457	13.71168039550781	80.31940086975098	27.49292071666718	40.12800086975098	0	0	0	0	0	0	0	0	0	9.333800002479554	.3601000099182129	188.4224280670166	0	0	0	0	0	0	46.73235911178588
31496	9.358000173568726	25.71199974060059	17.86044029340744	27.8129993057251	32.11299949522019	0	0	0	9.334000086784362	6.386639960098267	50.40501935260296	2.246999959945679	0	0	0	0	0	0	0	466.88	0	0	0	.21	0	121.1323217370987	0	0	0	0	123.2267010375976	0	0	0	0	0	0	0	122.724	20.25116996984482	24.24935	193.9522467601776	0	0	0	5.786459758758545	2.373000040054321	0	114.1449094672203
31497	0	5.610000121593475	59.6699990272522	6.120000243186951	0	0	4.73	0	31.7600009727478	0	29.17800004959106	0	0	0	0	0	0	0	0	0	0	0	0	0	0	119.0810041689873	0	124.0019981002808	0	0	97.40999708175659	0	0	0	11.205	12.20100023746491	0	0	0	3.984000059366227	0	104.58	0	0	0	0	0	0	362.639190826416
31498	4.637719862556457	12.6701294631958	7.755380063629151	127.7383264610291	31.31400077819825	0	0	0	2.481599960327148	14.83600029945374	8.535599923706055	0	0	0	157.56	0	0	0	0	0	0	0	0	35.46104084739686	0	101.8180013961792	4.880520086193084	49.61350204467774	0	61.49031997845173	115.2020006599426	0	96.79800155639649	18.04	17.39705	3.479410075414181	0	0	3.612	13.17700042724609	18.00099921703339	57.29046047654151	5.693579849171639	55.69438846378327	0	1.598080053710938	0	0	73.35288091964722
31501	0	488	0	0	42	0	0	0	3.6	0	25.00358089505434	0	0	0	0	0	0	0	0	0	99.75	0	0	0	0	43.89800071716309	33.41345	121.6853184539795	0	0	6.564999961853028	0	0	0	0	0	0	0	8.4	15.54	0	44	0	0	0	0	0	0	156.6339201412201
31503	2.24	5.823999786376953	2.911999893188476	6.496000213623047	0	0	0	4.48	0	4.998000140190125	42.39160004425049	0	0	0	0	0	0	0	0	0	0	0	0	0	0	105.9939995193482	0	0	0	257.4459943389893	33.11700003504753	0	0	72.16	10.08	0	2.205	7.208	114.3764998598099	0	0	5.522400238037109	0	0	0	0	0	0	51.24120011901855
31504	0	.1819999969005585	0	.195	0	0	12.58	28.35	11.08389039888382	7.844000049591064	10.88200023651123	0	0	0	0	0	0	0	0	0	0	0	0	.8399999856948852	2.158000049591065	129.6979593753815	33.25166920223236	334.5599922180176	105	0	13.77	0	43.65599922180176	0	10.08	0	0	0	0	0	0	0	0	252.9200036621094	0	43.9173	0	0	71.59999863147735
31505	0	0	0	838.75	113.64	0	18.92	0	0	3.906000080108643	34.78399935245514	0	0	813.75	0	0	0	0	0	1085	0	0	0	4.047	97.50966234321595	200.7500002336502	0	147.2625	0	111.8739962768555	48.1800012588501	0	0	0	0	0	0	0	43.3125	5.246000232696533	0	0	0	0	0	0	0	5.278000221252442	50.38339999809265
31506	183	0	66.37077174911499	0	0	0	0	10.3167	0	0	9.215	0	179.4	0	0	0	0	0	0	311.26	0	0	0	0	0	40.65099838256836	0	54.188	0	0	0	0	0	0	0	0	62.46900001525879	0	61.362	26.135	60.76120000381469	8.24	0	156.4610029602051	0	0	0	0	50.51158878211975
31507	6.288999710083008	0	0	0	24.94499997496605	0	0	0	0	0	19.42849972724915	0	137.8	0	0	0	0	0	0	0	0	0	0	15.88125	0	46.3650004196167	0	100.05	0	0	0	0	0	0	0	0	0	0	0	0	0	0	0	121.9230052185058	0	0	0	0	46.79700061798096
31508	4.680000114440918	12.96000022888184	133.1345997711182	62.19999977111817	0	0	4.471999835968018	3.611999835968018	19.08	20.62168057842254	15.69459999523163	0	0	0	0	4.907279898262025	0	0	0	0	0	1.173480025434494	0	0	0	104.8444003194809	64.45023801727295	51.52800086975098	12.31200021743775	40.12800086975098	337.7182825241089	0	18.1916	0	0	0	5.421509844207764	25.46824049568176	0	8.835920247840882	.7963800194740296	0	0	0	0	0	0	0	273.7766018550873
31509	0	0	199.28	1845.320246722412	0	0	0	109.258876638794	0	0	30.30399961471558	.342	0	0	0	0	0	0	0	0	0	0	0	0	0	149.376005859375	0	302.4	0	0	1254.336022949219	0	0	0	30.8	403.2	0	0	104.6745	15.72799987792969	758.7039985656738	111.2625004768371	0	17.29599964141846	0	0	0	0	108.579423141861
31510	0	0	0	0	56.67199859619141	0	0	0	0	0	15.54400027275086	0	0	0	0	0	0	0	0	0	8.255000000000001	0	0	13.15999946594238	0	124.55	0	128.808128327179	0	0	0	0	0	0	0	0	0	0	43.3125	36.43800011634826	32.84800090789795	153.006005859375	0	0	0	0	0	0	61.08479964637756
31512	0	0	26.56199913024902	813.4967001541138	0	0	26.56199913024902	0	0	0	3.920000076293945	0	0	0	212.16	22.26	0	0	0	0	0	0	0	51.87205935440063	0	62.06418042869568	34.89398914260865	0	0	338.0030916524887	227.3560007858276	0	0	0	15.16165	14.72846041312218	0	0	0	9.963369793438911	0	245.6187333049774	48.08409165248871	22.09268958687782	14.72846041312218	72.67	8.721000108718872	0	163.6554806877136
31513	0	0	0	244	48	0	0	0	0	0	19.17340949172974	0	256.2	0	0	0	0	0	0	0	0	0	0	19.1424	5.7826	50.20899990081787	0	108.3875	0	0	0	0	0	0	0	0	6.411999893188477	0	8.4	.1200000047683716	0	58.17998988075257	0	250.8334932159424	0	0	0	0	129.8883288230896
31514	0	0	8.9064	76.25	31.6672	0	0	0	0	8.51056037750244	1.401929976272583	0	0	0	0	0	0	0	0	0	0	0	47.90240057373047	52.207309633255	0	83.52224151000976	0	15.63568018875122	8.114719811248779	0	0	0	0	0	0	0	0	0	0	5.509200000000001	1.276730053520203	101.3350415100098	0	0	0	54.5025	0	0	82.44143992395402
31515	5.319999933242798	247.3099956512451	13.21499986648559	15.82000026702881	51.15383957471848	0	0	0	0	5.805000257492065	32.65201978302002	0	0	287.1058172252655	0	43.6428	43.6428	0	89.73500000000001	143.69865	0	0	0	68.71757949066162	0	86.27000026702882	0	10.66500012874603	5.534999871253967	0	225.5400085449219	0	0	0	0	0	0	0	0	3.375	0	155.5200025558472	0	0	0	25.4492	0	0	86.39098158078194
31517	5.772439988565445	15.99573989553452	7.785600150203705	17.29334004573822	0	0	3.15	0	14.19543974533081	8.545280127334596	7.625870309972763	0	0	0	0	0	0	0	0	0	0	0	0	.5599999904632568	0	35.47756108131409	0	171.52	0	0	17.8916801273346	0	0	0	0	0	0	0	0	0	0	0	0	171.3600048065186	0	0	0	0	122.3182113286495
31518	4.864000072479248	13.22399971008301	20.81199920654297	78.76252119598388	0	0	11.25399978637695	28.86223911209106	5.766100011205673	0	3.3849	0	0	0	0	103.8608	0	95.7696	0	0	0	57.3884	0	0	0	115.1509982395172	0	69.05196086082458	24.62400115966797	0	215.3680045318604	0	0	0	0	16.9245	0	0	0	32.82613913917542	41.07466157798767	274.3184075019836	0	0	0	0	0	0	69.46711032648086
31519	18.32190047044754	50.22274124603271	24.45809048318863	54.39574999999999	5.16	0	0	0	3.839520152568817	0	10.45684979200363	0	0	0	0	0	0	0	0	0	0	0	0	0	0	92.41609919891357	0	106.05	16.47794030513763	79.64999999999999	0	0	0	0	0	0	7.559999799728394	0	19.19613958511353	0	0	16.16999959945679	0	0	0	0	0	0	47.16349929094315
31520	0	0	105.3359959411621	0	28.35	0	0	75.01200202941895	0	0	5.931999900817871	0	0	302.25	0	0	0	0	0	0	0	0	0	9.173009583425522	0	40.0229105542779	0	0	177.5654987182617	0	1.963500040054321	0	91.26399719238282	0	8.299389895856381	9.173009583425522	0	0	0	7.862579791712761	0	73.38407666740417	30.5767	12.66749041657448	0	0	0	0	87.28490946049691
31521	8.857500088214874	12.44250015020371	5.984999924898148	13.3875	18.71999950408935	0	4.252500075101852	0	6.592500013113021	0	17.49599973678589	0	.5940000128746032	0	0	51.5819999742508	0	0	0	0	0	0	0	33.01199935913086	0	105.1660004425049	0	100.3679976654053	26.91000099182129	0	93.46999702453613	0	0	0	0	0	0	0	0	0	0	0	0	107.7300024032593	0	0	33.6	0	138.5720008707046
31522	0	0	60.3533	0	53.8784	100.45	0	0	1.83396001996994	14.47982064228058	11.82224987566471	0	275.6	0	0	7.840000116825104	0	0	0	0	25.43625036478042	0	30.71543905029297	3.39	0	142.1042825691223	17.5299	26.60246032114029	13.80633967885971	0	0	0	232.36875	36.04143968048096	0	0	0	0	0	14.44921984024048	0	172.4108825691223	0	0	14.11356031951904	0	0	0	280.7125011539459
31524	0	0	13.65	0	37.82035	0	0	2.967380112075805	15.3803999710083	20.57237024874687	15.29289999427795	0	0	0	0	0	1.105000030994415	0	0	0	0	0	0	0	0	211.491460137558	0	0	0	0	25.47999925613404	0	0	0	13.44	0	21.63	0	13.90113969955445	30.12015051150322	65.44439049749374	214.264288010025	0	0	0	0	0	0	311.2693976366043
31525	0	0	134.9995829040527	0	144.3094995117187	0	0	81.44	1.816499919891358	0	42.38115070631504	0	6.623999862670899	0	0	0	5.49	0	0	0	0	0	0	2.051999931335449	5.616000137329101	145.5909981155396	3.041999931335449	214.0106913894653	0	0	14.41649982690811	0	0	0	0	0	16.75099972963333	0	18.39900037765503	84.60300015330316	9.224000249505043	201.1335020637512	0	121.9230052185058	0	20.35875	19.28897951431274	1.649999971389771	149.9813899709701
31527	1.930500041842461	127.4404998326302	2.6325	5.879249832630157	0	0	0	0	4.124249832630158	5.616000083684922	0	0	0	0	0	0	0	0	0	0	0	0	0	0	0	11.93400033473968	0	0	0	0	11.75850008368492	0	0	0	0	0	0	0	0	0	0	0	0	0	0	0	0	0	172.4200006694794
31528	0	564.25	0	0	0	0	0	0	0	3.842999839782715	19.48490019836426	0	0	0	0	0	0	0	179.47	0	16.51	0	0	26.46	0	118.1540014266968	0	0	112	91.40309165248871	1.76265	0	0	0	15.16165	14.72846041312218	0	0	33.6	9.963369793438911	60.28	377.6187333049774	48.08409165248871	22.09268958687782	14.72846041312218	0	0	0	104.3578688632488
31529	0	0	0	0	24	0	1.782859964942932	1.483690056037903	2.39	.9359999752044678	26.35418949165344	0	0	0	0	0	0	0	0	0	0	0	0	0	0	40.82199920654297	0	132.6504483146668	199.9200042724609	0	0	0	0	0	0	0	0	0	0	.3231800070047379	0	44	0	249.6560107421875	0	0	0	0	8.913599641418458
31530	0	0	55.40999925613404	0	0	0	3.412500000000001	0	0	12.495	49.84492982845307	0	0	0	0	0	0	0	0	37.2	0	0	0	0	0	73.01400040626527	0	0	0	343.3399997711182	6.02700003504753	0	0	0	0	0	0	0	0	1.437499970197678	0	17.48623964233398	0	500.6454115417481	0	0	0	0	227.3151259522438
31531	0	345.66	0	0	0	0	0	0	0	0	46.90732156026363	0	0	0	0	0	0	0	0	0	0	0	0	23.08064040527344	0	157.5955710294724	0	0	56	0	6.672119930076598	0	0	0	0	0	0	0	0	0	0	0	0	0	0	0	0	0	11.10943999786377
31532	0	0	0	0	28.25	0	0	7.911330298805236	4.77	1.871999931335449	39.55665	0	0	0	0	0	0	0	0	0	0	0	0	0	0	22.2479997253418	0	0	0	125.16	0	0	0	0	61.60000000000001	0	30.6425	0	3.088749933242798	1.723260037350655	0	49.50000000000001	0	0	0	0	0	0	3.637199991416931
31533	320.25	0	0	0	0	0	3.15	0	0	0	9.432000331878662	0	0	0	0	0	0	0	0	0	0	0	0	0	0	71.2710396774292	0	0	0	0	24.47999982833862	0	0	0	0	0	0	0	0	0	0	0	0	0	0	0	0	0	36.52759970245361
31534	0	0	0	0	0	0	0	0	0	0	48.44215827102661	0	0	0	0	0	0	0	0	0	0	0	0	0	0	35.64	0	0	0	196.7328027191162	0	0	0	0	0	0	0	0	0	.2160000085830689	0	20.85998988075256	0	671.4744998382569	0	0	0	0	9.366329692840576
31535	2.355999970436096	21.80319976348877	3.161999940872192	7.006000118255615	0	0	16.42399986028671	0	23.27987914609909	0	20.09039923706055	0	0	0	0	0	0	0	0	0	0	0	0	67.45245082612037	0	23.6421705300808	47.51999874114991	1.631279972219467	0	524.4789619796753	106.850636076355	0	0	0	0	0	0	0	0	0	0	0	443.4559896850586	196.4499969482422	0	0	0	0	125.1145606628418
31537	0	442.25	0	36.84100101470947	0	0	0	48.99999853134155	14.34199980735779	12.6	4.512439982950687	0	0	0	0	0	0	0	0	0	0	0	0	0	0	191.450382711792	0	0	0	77.86799903869628	0	0	0	0	29.23200096130371	10.2889	3.319	77.61599807739259	0	2.256920063304901	0	132.1775018692016	0	0	0	0	0	0	49.55584023399353
31539	0	0	0	0	0	0	0	0	1.839719999313354	4.605819811058044	0	0	0	0	0	0	0	0	0	0	1.733999967575073	0	0	0	0	4.28111999130249	42.19740090179444	26.15472108154297	0	84.69203639526367	0	0	20.62100051879883	0	5.953919729614258	0	0	0	0	0	6.946240135192871	19.492	41.53567891845703	0	0	0	0	0	85.32994938516617
31540	4.416000065803528	14.19000030755997	7.614000263214111	15.34200008869171	53.88	0	4.73	0	0	4.661999931335449	18.97413975276947	0	0	232.5	0	0	0	70.56	0	30.225	0	0	117.6	0	0	95.65700059890747	0	55.44599981307984	42.16200008869171	41.83199935913086	204.5579937815666	0	0	0	0	0	0	0	0	11.56400017738342	0	164.9819943237305	0	171.8087273925781	0	26.83799945831299	0	0	56.34699931144714
31541	0	0	0	0	0	0	3.15	115	3.15	5.764499759674072	13.10239995994568	0	89.7	558	0	0	0	0	0	1240	0	0	0	25.15199951171875	0	175.022004032135	0	0	0	0	0	334.95	0	0	0	0	0	0	0	0	0	0	0	217.6649951934814	0	6.838169915580749	0	0	50.08264950227738
31543	13.39199964523315	36.64200141906738	17.85600070953369	680.1179985809326	14.07	52.48	0	0	0	0	8.960000000000001	0	0	0	0	5.476000032424928	0	0	0	31.35	0	1.559999942779541	0	0	0	21.00800071716309	9.660000228881835	0	23.52	51.2	0	0	0	0	0	0	0	0	0	6.882000088691711	0	0	0	74.77200141906738	0	0	0	0	48.62999956130982
31544	0	0	3.290759873199463	122	22.07	0	10.63300020694733	109.1485995998382	0	0	35.36349978923798	0	0	0	0	0	0	0	0	37.05	0	0	0	21.22392002744675	.9	161.4084983444214	0	171.5199951171875	0	0	17.91999969482422	47.05271888427735	0	0	0	0	0	0	0	33.27999877929688	0	0	0	125.727998046875	0	0	29.02725111007691	0	46.86885054049492
31545	0	0	0	0	0	0	0	0	0	0	11.49649995565414	0	0	0	0	0	11.41799949645996	0	0	0	0	0	0	60.3908192407608	0	43.91100078582764	56.37600185394287	60.94989826488495	0	332.46	23.25650036811829	0	0	0	61.70294956622124	16.11384975028038	55.74480004601479	0	126.3255	20.87790018200874	8.083500171899797	248.083058409214	61.85960173511505	161.0886991324425	0	0	8.715	2.507999968528747	58.67899988627433
31546	0	259.25	12.36249037427902	0	43.56306149711609	0	0	0	2.39	5.8869	16.07429943542481	0	0	0	0	0	0	0	0	0	0	0	0	0	0	98.09561980075836	0	21.5853	11.38134037427902	0	0	0	0	0	0	0	0	0	0	6.86805	0	139.9119959884644	0	98.22499847412109	0	0	0	0	38.45744024248123
31547	0	0	5.940000104904176	320.25	356.1	0	0	0	3.079999947547913	0	24.59272054095268	0	0	0	0	0	61.2700008392334	0	0	0	0	0	0	40.10245950088501	0	113.14175	0	0	0	0	13.41999979019165	0	0	0	0	0	0	0	0	0	0	0	0	0	0	20.35875	0	0	108.3659982013702
31548	0	0	0	0	56.7	0	8.244999837875366	19.33	0	0	54.40780010986328	0	0	0	0	0	0	0	0	0	0	0	0	25.15199951171875	0	105.9819982671738	42.30450090408326	385.7640055847168	42	0	5.023199947357178	0	0	0	0	0	0	0	0	113.2709990787506	68.97300189971924	591.7980207824706	0	0	0	40.7175	0	0	7.505000138282776
31549	0	641.6499999761581	8.470000011920929	1.25	28.16	0	0	0	3.716500027179718	7.568000335693359	13.04100039482117	0	192.15	0	19.46880047607422	0	16.224	0	0	74.88	108.7007980957031	0	23.46239904785156	.3135000067949295	6.441000108718872	103.9720013427734	0	13.90400016784668	101.1499977874756	163.9440022659302	104.873498480916	0	0	392.2124	9.418500394821168	0	0	0	0	11.23099990129471	0	113.4245008659363	0	0	0	0	6.184500217437744	0	46.02049945652485
31550	0	183	0	0	84	0	0	0	0	0	3.268800064086914	0	0	0	0	0	0	0	0	0	0	0	0	2.428	28.6504	56.36800079345703	0	0	115.36	0	0	0	0	0	0	0	0	0	0	.9600000381469727	0	66.8	0	9.036699859619141	0	0	0	0	341.7263952804565
31551	6.090000200271607	16.59000020027161	14.59725969629288	28.30954020357132	63.52830998904705	32.44591959285736	5.670000100135804	4.69612010178566	5.670000100135804	0	11.43905982475281	6.364429730987548	0	0	65.53222162857057	45.46697837142944	0	0	0	55.28613918571472	0	0	0	0	16.58556078109741	0	18	141.45	0	0	1.1485	0	0	0	0	0	61.285	28.832	191.2995	0	0	65.989	0	143.6400032043457	0	0	0	0	31.83525998904705
31553	0	0	0	0	51.87	0	0	0	0	0	22.40100035786629	0	0	0	0	0	0	0	0	0	0	0	0	34.60800064086914	0	101.2650013542175	0	60.095	28	0	0	0	0	0	0	0	4.283999886512756	0	24.19199935913086	27.74626970643997	18.35093074836731	141.5877355060578	0	0	0	57.79200256347656	0	0	106.3119996738434
31554	0	423.7607980957031	42.41667052850723	58.15679809570312	61.51398211402893	0	0	0	0	11.67698008499146	41.6804696398735	0	0	0	0	0	0	0	0	0	0	0	0	55.75217848358154	0	106.6230596754074	0	30.4799	16.07122052850723	76.80000000000001	4.054959957504273	0	0	0	0	0	0	0	0	15.45815022888184	0	621.6776779792785	0	538.4861430480956	0	0	0	0	136.5976982795715
31555	9.090000057220459	45.38000042915344	84.01500052928925	405.2637439012527	98.125	0	4.73	0	1.2075	25.23479952812195	15.82086995148659	0	132.1116037750244	0	0	7.402500200271606	0	0	0	529.9800201416016	322.725	0	0	2.28	0	234.0991982412338	0	86.20499839782715	0	0	353.0879896330833	0	0	0	0	0	0	0	0	47.48674992084503	22.35199981689453	355.0760047912598	0	213.3581291320801	0	0	0	0	175.8043000538349
31556	0	0	10.12500017881393	0	0	0	0	0	10.4976	0	2.183999962806702	0	0	0	0	0	0	0	0	0	0	0	0	31.23035899887085	0	64.44150167942047	19.6884	0	0	252.3015021514892	0	98.32499999999999	0	0	0	0	0	0	0	5.640000003576279	0	16.87050029754639	0	0	0	0	0	0	57.5385006916523
31559	.7343600159168244	2.069559936332703	1.0014	2.236459936332703	24	0	0	0	38.83285971794128	2.136320031833649	9.01175028681755	0	137.8	0	0	1.6589	0	0	0	0	0	0	0	0	0	222.2576808444977	30.1	0	112	0	37.62066947965622	0	38.56	29.24	22.87600032806396	9.843000276088715	3.184500069022179	22.18799934387207	0	2.17125	3.908250069022179	0	55.9	144.02625	8.943999671936036	0	0	0	26.05861033918858
31560	6.318000165224076	64.06810047826767	8.342999843358994	26.04750029563904	0	0	0	0	0	9.299999999999999	18.81595004124641	0	0	222.2	0	39.23999938964844	0	0	0	2178.76	0	0	0	0	0	226.2520706638336	0	142.0000011825562	127.9685004329681	0	321.6854664980889	0	0	0	0	0	0	0	0	14.88000059127808	0	549.9399810791016	0	0	0	0	0	0	63.56112893753051
31561	37.83217846469879	103.0323215353012	50.71122153530121	111.8866569293976	196.8645	0	0	0	35.41736076765061	1.890700047683716	5.504000082015992	0	0	0	0	0	0	0	0	0	0	0	0	0	0	272.0203878349304	0	91.80000305175781	94.40000152587891	12.67687974243164	0	85.19999694824219	0	0	0	0	0	0	0	0	0	0	0	0	0	0	0	0	233.8695048761368
31563	6.288999710083008	30.5	0	0	0	0	0	0	0	0	19.49825028419495	0	0	0	106.08	0	0	0	0	0	0	0	0	0	0	32.22038995689154	0	0	129.1536	0	100.9379986572266	0	0	0	18.94649067978859	10.92025	0	18.34601916685104	0	24.56644993419647	0	53.72763083314896	0	136.5653926367283	9.609820208287239	7.425770208287239	0	0	27.01719994730949
31564	3.591000108718872	0	11.8539998960495	102.0599998474121	24	0	0	0	0	11.69200015068054	26.40399936676025	.8500000000000001	0	0	0	0	0	0	0	211.332	0	0	0	23.1024	6.97885	58.85500093460082	0	0	28	177.75	5.056000075340271	0	0	0	0	0	0	0	0	.3444700049400329	.7174300197601318	3.589740158081054	0	241.1450103759766	0	0	0	0	146.8910868564606
31565	0	0	3.684999895095825	366	23.36249899864197	0	0	31.76250100135803	9.974999874830246	0	23.40959989509582	0	0	0	0	0	34.15499916076661	0	0	0	0	0	0	0	0	196.1287941444397	93.76668726196289	0	0	43.19768121166229	92.30903710460663	0	25.1216	0	34.62166878833771	0	0	35.17024068450927	104.6745	18.4005902204752	4.310120118713379	38.08292034387588	0	143.2511251533508	0	0	0	0	45.62424977064133
31566	0	366	3.24	0	0	0	0	0	4.77	0	39.03600131034851	0	170.8	0	0	0	0	0	0	37.56	0	0	0	0	0	114.5939994049072	0	0	0	134.19	6.965999922752381	0	0	0	0	0	0	0	0	0	0	5.829989880752565	55.35	0	0	0	16.8	0	46.63673021507263
31567	244	0	0	0	59.3409991645813	0	0	20.54	0	2.940299886703491	32.53649961948395	0	.5940000128746032	0	0	.7019999742507934	0	0	0	0	0	0	0	18.86399963378906	0	69.65040023803712	0	186.7450170574188	0	0	5.256899943351746	0	0	0	0	15.33547968206406	11.16899979114532	0	22.55700041770935	32.26954042701721	0	274.5684744953156	0	217.0305093383789	0	35.33828127174377	0	1.009800028324127	200.0294980125427
31569	3.48	0	153.13	46.43800163269043	99.88	0	20.11	20.75799959182739	2.345999956130981	0	.7279999876022338	1.082999954223633	0	0	212.16	0	0	0	0	0	0	0	0	0	0	46.55300019264222	0	0	0	0	216.9819985961914	0	0	0	0	134.4	0	0	0	0	0	0	0	0	0	0	7.918000102043152	0	27.01399956703186
31570	0	0	352.18	36.84100101470947	0	0	.6789999866485595	16.49199949264526	4.77	28.15775991916656	17.91100011587143	0	49.54452141571045	0	0	0	101.4775997711182	0	0	0	256	0	0	0	10.02000045776367	120.4884388008118	0	47.75175939331054	0	0	229.1879977035522	0	180.54	0	0	0	32.05999946594238	0	0	.1200000047683716	0	8.35	0	0	89.2937	0	0	0	76.33446031894682
31571	0	4.944500107169151	0	5.394000214338303	7.06	0	0	0	0	6.7425	0	0	0	0	0	0	0	0	0	0	0	0	0	40.10245950088501	0	74.1675	0	48.54600085735321	16.6315002143383	91.40309165248871	25.6215002143383	0	0	0	15.16165	14.72846041312218	0	0	0	20.75137022211552	0	644.325219587326	48.08409165248871	22.09268958687782	14.72846041312218	0	0	0	12.1365002143383
31572	0	0	19.2	0	56.7	0	0	15.13	0	22.91199951171875	14.80599979519844	0	179.4	0	0	0	0	0	0	0	0	0	0	46.66400115966798	0	166.6279976081848	0	114.9119947814941	0	267.1756	6.016000061035156	0	0	0	0	0	6.327000081539154	0	16.8	24.71900024414062	35.4560009765625	188.8650074863434	0	73.66874885559082	0	0	0	0	315.5219976902009
31573	0	0	0	0	0	0	0	0	0	0	0	0	0	0	0	0	0	0	0	0	0	0	0	0	0	0	0	0	0	0	0	0	0	0	0	0	0	0	0	0	0	0	0	0	0	0	0	0	0
31574	0	259.25	3.6	0	21.19	0	0	89.49000005722046	1.559999942779541	0	27.79800027608871	0	0	0	0	0	27.13799995422363	0	0	30.225	0	0	0	72.096909633255	0	133.3049995422363	0	83.09718894424438	0	159.3	24.60000028610229	0	0	0	11.82000045776367	0	0	0	0	8.513999748229979	5.47800012588501	9.43800012588501	0	0	0	0	1.32	2.507999968528747	162.8704983997345
31575	1952.024750000536	.0652500021457672	6.817140200090408	.0697499978542328	23.5386608089447	0	.12375	.2125	.2	3.322650004291534	9.359399795341492	0	0	0	0	12.72	.1935000085830688	0	0	0	0	0	0	.03375	0	72.45607025642396	0	131.8923038299561	6.149740202236176	0	.2542500042915344	0	0	0	0	22.08800047874451	0	0	0	30.31705095748901	0	336.8903894058228	0	63.25689901733399	0	0	0	.03375	151.8721492404938
31577	0	0	.42	3.668959923934937	0	0	.7976000000000001	90.5	4.691999912261963	5.05949984550476	19.32700016021729	0	0	0	0	0	0	0	0	0	.26	0	0	0	0	26.87399991989136	0	0	22.05	152.3919973754883	212.9629999899864	0	0	0	28.86749942302703	50.88349811077117	0	0	144.48	0	18.92	225.7837546157837	0	50.0175	0	0	0	0	49.97457940292358
31579	251.0200001716614	19.44000034332275	9.359999656677246	21.05999965667725	85.05000000000001	0	0	0	0	0	21.44700007677078	1.826999968886375	0	0	0	19.928	0	0	0	529.12	0	0	0	23.76	0	137.3749992752075	34.51725099563598	207.7335018825531	184.366	0	302.0079918432236	0	0	0	0	8.762999818325044	0	0	0	15.81150036334991	0	151.6379970932007	0	0	0	20.19300072669983	0	0	66.42325009822845
31580	28.364999127388	78.003746509552	39.606500852108	100.1467528343201	32.44799880981445	0	0	0	0	0	6.864000148773194	0	0	0	0	0	0	0	0	0	0	0	0	0	0	78	0	70.2	0	0	0	0	0	0	0	0	0	0	22.15199970245362	8.607400033950807	18.03459954071045	128.878805847168	0	0	0	0	34.83000000000001	0	43.66799934387208
31582	0	0	85.01599925994873	1075.114522309876	7.06	0	.9100000000000001	37.54223884506226	19.0919994354248	0	66.88000117015839	.4320000171661377	179.4	0	0	0	0	0	179.47	81.04649999999999	0	0	0	32.16840032806397	5.7826	196.2660013580323	0	32.1664	0	50.54000000000001	32.10399984359741	0	0	0	0	0	0	0	7.224	4.256000061035156	31.59260024414062	69.102001953125	146.124	20.97180029296875	35.1945	0	0	.4320000171661377	277.2889935359001
31583	0	232.7499961853027	6.075	0	21.6	0	0	0	0	5.805000257492065	15.93000031113625	0	0	0	0	0	0	0	0	0	0	0	133.875	4.409999924898147	0	56.97000102996827	61.62749905586243	10.66500012874603	5.534999871253967	105.6150033473968	58.1625	0	0	0	0	0	7.244999849796296	24.50249905586243	0	15.5700003862381	28.35	69.12000102996826	0	0	0	0	0	0	24.5450008392334
31585	0	0	0	0	0	0	0	0	0	0	11.25300025463104	0	0	0	0	0	0	0	0	0	0	0	0	109.6779586349487	0	0	19.19700023174286	0	0	375.8999908447265	0	0	0	0	0	8.62649988412857	0	0	0	35.24850011587143	16.35299976825714	184.635002746582	0	0	0	28.89599868774414	0	0	25
31586	0	0	36.55274926855564	0	40.4635	0	0	16.40958044395447	0	11.09828010225296	0	0	170.8	318.3	0	24.54400039672852	0	0	252.08	0	10.54500036239624	0	303.6478867019653	0	0	65.36104152755738	0	0	28.44006044101715	0	1.457000014781952	0	0	0	0	0	0	0	0	6.242940110254288	0	129.7144164718628	0	0	0	0	0	0	166.0462306203842
31587	0	0	5.832	0	0	0	0	11.664	1.3825	0	3.29717002453804	0	179.4	0	0	103.032	0	0	0	744	21.384	0	0	0	0	104.9175187653065	49.07875	443.7557432071686	0	0	82.81440074157715	0	0	0	45.50385942900181	0	0	0	0	46.1891989528656	201.2382583770752	395.3019091732025	0	124.5368754320145	0	7.159529669952392	0	0	150.5135985946655
31588	6.047580117702484	16.6617	8.145719882297517	18.01932047080994	5.32	0	0	0	6.965999794006347	13.72166009044647	21.71709032287598	0	0	0	0	0	0	0	0	0	3.332340058851242	0	0	0	0	95.14342202720643	0	22.64799942016602	31.31200057983398	0	51.68772020044327	83.02500000000001	0	0	0	0	0	0	8.4	8.359999999999999	0	55.32800231933594	0	73.66874885559082	0	0	0	0	78.61206910972595
31589	11.22	0	15.54000020027161	0	24	0	0	0	0	0	28.70360077629089	0	0	0	0	0	0	0	0	0	0	0	0	16.9334	.7876000000000001	90.27980159454346	0	0	28	466.2	15.54000020027161	0	0	0	0	0	41.42151930999756	0	21.6615	0	0	30.943	0	0	0	0	0	0	31.32360045394898
31590	0	0	0	699.7389433105469	24	0	0	0	0	0	42.27063004074097	0	0	0	368.16	0	0	0	39.36000061035156	81.375	0	0	0	0	0	99.54400054931641	50.07357939167022	0	0	170.579712789917	0	0	65	0	0	32.2058	9.567999801635743	0	8.4	110.3283399749756	147.2967396462441	439.8877	0	0	0	121.5339549331665	0	0	184.2049562541961
31591	0	0	0	0	169.23	0	0	0	0	0	4.320000064373017	0	0	148.4631159255981	0	170.8268	168.1264	640.3171	0	98.7974	0	0	0	0	0	63.04500102996826	0	0	0	318.6	0	0	0	0	0	0	0	0	0	0	0	0	0	0	0	0	0	29.87	70.70396102428435
31592	11.21708018131256	30.79944145050049	15.01948018131256	33.36605854949951	0	0	1.181750038862228	0	0	0	6.307079857635498	0	68.90000000000001	0	0	0	0	0	179.47	0	4.16	0	454.3664	30.6024	30.41920090656281	282.4989991760254	14.09949937820435	0	0	217.4388518539429	0	0	0	0	145.9252763915062	163.0454474487305	0	0	64.92528093109129	21.83994988412857	38.36	128.0021616222382	126.51395	0	0	14.36760947856903	0	0	13.75
31593	0	152.5	1.025999987125397	65.44799835205079	0	0	0	0	0	0	17.47816022071838	1.73355995721817	0	0	0	0	0	0	0	0	0	0	0	0	0	34.45039960327149	89.18167794647218	18.76	8.4	19.02064068450928	83.97791863098145	0	12.5608	0	0	0	0	35.34967965774536	8.4	12.20192034225464	0	22	0	0	0	0	0	0	41.97540004959106
31594	0	0	97.15200195312499	0	257.6639997673035	0	0	0	0	0	43.62799869537353	0	.5940000128746032	0	0	.7019999742507934	0	0	0	93.89999999999999	0	0	0	45.12500043988228	0	53.42399917602539	0	131.6895009231567	0	0	0	0	0	0	0	0	0	0	45.87199813842773	84.88385049085618	85.99914917106626	128.4121008148193	0	93.05599609375	0	0	0	0	61.3489988231659
31596	0	0	0	0	35.5829797132492	0	0	0	.79	1.954419928312302	21.61099976301194	0	0	263.2083980712891	0	32.31840003204346	30.336	0	0	207.9715	0	0	14.17920025634766	3.101999952793121	18.95400089263916	132.9246897190094	28.045	0	0	58.65200010299683	0	0	0	.7544	33.6	0	14.42	0	2.647499942779541	11.4258398566246	9.321079713249206	55.00574057350159	66.33599853515625	173.0570074462891	0	7.871999816894531	0	0	219.3783675320625
31597	0	183	20.0394	0	109.9191999732971	0	0	0	0	34.84476043357849	35.50530983171463	0	29.539000415802	0	0	0	0	0	0	81.04649999999999	0	2.833999896049499	5.122999792098999	50.59999999999999	0	510.5550351425172	0	92.34508042469025	18.25811957530975	0	0	0	0	0	0	0	0	0	0	11.133	50.30174892425537	228.003843397522	0	0	0	0	0	0	386.9393307940483
31598	2.885719963788986	7.897759710311889	10.20894017934799	8.505279855155944	44.39754028968811	0	0	0	2.6579	0	6.345500129699707	0	0	106.80185	0	44.70326989822388	140.192	0	0	4.48800012588501	0	0	0	2.663830054664612	7.336960109329224	56.8369202293396	.2866	58.43854115943908	4.9361	0	0	0	0	0	0	0	0	0	0	0	0	0	0	0	0	0	16.8	7.959270124053957	18.42503958930969
31599	464.7551923828125	0	0	44.38885893173218	0	0	0	4.124239873123169	0	0	32.06464030380249	0	275.6	372	0	18.47100049972534	39.55452178039551	0	0	0	0	0	0	.4332	0	164.9439989471436	0	0	42.53	108.213361636734	22.0760600651741	26.49618967552185	56.36800079345703	0	0	8.527999801635742	8.216000099182128	0	16.8	11.23200019836426	1.248000049591065	0	0	0	0	0	8.72182988872528	7.14665	82.2840812116623
31601	0	244	1.8	24.55882067642212	0	0	14.2	10.99383966178894	19.12199994325638	0	6.532520151424407	0	0	0	92.04000000000001	46.50399991989136	7.860000228881836	0	0	0	256	.9240000200271606	0	0	37.90800178527832	75.03785774536132	0	190.9407181335449	50.0955	0	110.2079986286163	0	0	0	17.08	11.2	21.63	0	14.4375	0	0	29.7	201.19	102.7040019989014	0	0	0	0	44.03664085206986
31602	3.549000148773193	244	0	36.84100101470947	0	0	4.73	16.49199949264526	0	0	10.35000018119812	.076	0	198.681596786499	0	24.54400039672852	23.58719959831238	0	0	221.551193572998	5.686200100421906	156	179.13220327425	20.45249998927116	10.4625	19.65600059509277	0	0	0	0	295.544999628067	0	0	0	0	0	0	0	0	0	0	0	0	0	0	0	0	0	13.0697505313158
31603	0	0	0	36.84100101470947	0	0	0	16.49199949264526	0	0	0	0	0	0	0	0	0	0	0	497.6	0	0	0	0	0	0	0	94.91579870224	0	0	0	0	0	0	0	15.64919967556	0	0	0	28.23660064888	0	270.79919480896	0	0	0	36.06120129776001	0	0	12.10300050735474
31604	0	259.25	38.1496	37.27100143432617	47.5008	0	1.782859964942932	0	0	12.76584056625366	8.704739969444274	0	1.035999982357025	790.5	0	1.88699996471405	0	0	0	0	0	0	0	15.66200058698654	0	125.2833622650146	0	23.45352028312683	12.17207971687317	109.5160046386719	0	0	0	254.28	0	0	0	0	0	7.422000000000001	0	152.0025622650147	0	0	0	0	14.85200017929077	0	43.85800123214722
31605	7.60049971818924	859.4470003318787	12.91050025939941	22.45349973678589	34.31969982147217	0	2.1	0	7.44600011587143	6.400499927520752	2.34	4.061249949038029	0	302.25	0	0	0	0	0	0	0	0	0	91.05749673843384	11.54250020384789	75.28770121002196	11.32875040769577	0	0	85.19599884033202	2.736000018119812	0	0	0	0	0	0	0	0	1.468800021886826	0	70.04070071411132	0	114.2400032043457	0	0	25.65	0	237.3510469546318
31606	6.182820112860202	19.42614016606808	31.37186931291819	18.38132953519821	9.025020159387589	0	0	0	9.271749991774559	6.7252496945858	20.63675060272217	0	0	0	0	0	0	0	179.47	403	3.402000060081482	152.88	0	18.48	0	108.056787311554	0	0	66.801	158.8439951133728	25.88699961662292	0	147.89625	0	8.372000350952149	0	32.05999946594238	261.8	0	6.071999912261963	0	144.498000240326	0	0	0	0	0	0	6.861000065803528
31607	3.191999959945679	8.735999679565429	4.283999919891357	512.7420001602172	56.67199859619141	0	0	0	4.136270136022568	0	12.56786027066708	0	179.4	98.43599999999999	12.79668031291962	0	85.3112	0	0	0	0	3.445259843540192	30.84327874832153	74.49308905277252	29.6484	50.6	49.34997782363892	143.8140759735107	0	0	135.3240051269531	0	0	0	0	0	0	0	0	3.068109939670562	85.12856183776856	307.863905607605	0	0	0	11.5765795173645	0	0	54.07114928636551
31608	0	0	0	0	0	0	0	0	3.523560140013695	0	22.05786960806847	0	0	0	0	0	34.125	0	0	187.566	0	0	0	0	0	57.69250001907348	0	265.2795514961242	0	0	0	68.19400834503175	111.2857744804382	66.94763775978089	81.65381882276534	21.17777973425388	0	117.7057351880074	0	86.79587837696076	0	127.0666757480621	221.8093757480621	265.2795514961242	63.53333787403106	0	0	8.816800000000001	174.5146698768616
31609	66.18499796390533	182.0087418556213	88.60250203609466	196.9537581443787	0	0	0	0	0	0	39.63784075012207	0	0	0	0	0	0	0	272.2601	40.6875	0	0	0	116.3476892665863	0	64.37600158691407	0	0	227.9220040893555	0	3.336059965038299	0	0	0	0	0	135.3214	0	28.875	9.935100142478943	50.83190056991577	103.5342045593262	0	0	0	75.15685653533936	0	0	29.64899886608124
31610	3.25	8.709999752044677	30.42599893093109	9.490000247955322	73.24649996697903	0	0	18.61200050354004	25.26000011444092	5.795999736785889	22.01230004048348	0	0	0	0	0	0	0	0	0	5.430000114440919	0	0	1.477000026702881	0	73.09399991035463	0	251.3803291770935	37.79028097076416	0	102.2820035028458	0	0	0	73.17450122833252	0	51.7575	0	133.5495	35.52	72.59	89.65000000000001	0	250.1051951904297	53.325	0	0	0	56.929500131011
31611	2.583999967575073	7.071999740600585	3.467999935150146	160.1840001296997	5.128019929885864	0	0	2.967380112075805	10.96999995231628	0	41.75840004768371	0	0	0	0	0	0	0	0	0	0	0	0	0	0	49.49334044342041	2.400000095367432	0	0	89.10000152587891	109.5480041503906	0	0	0	0	0	0	0	0	1.006360028314591	0	40.93032028045654	77.19999694824219	204.8725082397461	0	0	0	0	62.40937952373028
31612	11.42099953651428	92.10400046348572	15.30900046348572	33.77699907302856	42.525	0	0	0	15.46200023174286	0	.3119999885559082	0	0	829.8	0	24.54400039672852	0	0	0	9.262499999999999	0	33.8	175.5520031738281	1.3875	16.3725	62.30100185394287	14.22	0	0	0	0	92.075	0	0	0	0	0	0	0	0	0	0	27.675	0	0	0	0	0	16.42125002622604
31614	0	0	20.55599945068359	566.0519999313354	0	0	0	0	0	0	18.3771	1.745999965667725	0	196.5	0	0	0	216.09	0	374	0	74.80000000000001	0	8.597799946308136	6.975000000000001	70.97999839782715	120.7557999313354	44.51341844215393	0	0	95.9693	0	0	0	0	0	0	40.42961844215393	0	13.88492038946152	0	0	0	0	0	3.56736014175415	1.523559964561462	0	22.07049963831902
31615	2.448600053071976	6.900599787712098	6.189120086288452	7.457099787712098	123.0432803451538	139.4	0	0	5.231099787712097	13.38640021247864	21.55439973344803	2.826629880523682	137.8	0	0	10.88000016212463	0	0	0	0	240.3108926986695	0	0	33.01199935913086	0	137.1113594280243	0	148.8923999465943	2.623920086288452	64.00100170135498	14.91420010614395	0	0	0	0	0	6.439999890327453	0	39.34000043869018	99.20920204849244	110.0835000991821	336.3451281288147	0	0	0	0	0	0	97.73705172581673
31616	.71628002846241	2.86512011384964	25.23060007295609	234.9585262137651	2.92481005692482	0	0	.2474500093460083	5.55117011384964	0	43.2995000705719	0	0	0	0	0	3.9396	0	0	0	0	0	0	42.20999997138977	0	66.98400942134857	0	0	0	77.57100116729737	36.18600097954273	0	0	0	0	0	0	0	0	.053900001168251	0	0	0	0	0	0	8.4	0	120.4613608943939
31617	0	0	0	78.28574215621948	1.007999973297119	0	0	50.54487892189026	0	0	30.70869939994812	0	0	0	0	0	0	0	0	0	0	0	0	110.666	0	32.65599960327148	0	83.09718894424438	28	0	0	0	0	0	0	0	0	0	0	0	0	0	0	0	0	0	0	0	62.0864211277008
31619	505.2555600796938	8.022240318775177	15.0417	73.09131091892719	8.189370159387588	0	4.73	30	15.54309031877518	13.42049980759621	6.106499991416931	0	0	0	184.08	0	0	0	179.47	0	0	0	0	.8288799695968627	29.6484	84.3347702035904	0	0	85.05	60.1964983177185	217.3127485004067	0	0	0	0	0	1.65375	0	7.276499894857406	0	0	0	0	200.07	53.325	0	0	0	24.28726004953384
31620	66.3	181.4962468385696	180.5662484192848	196.4137563228607	5.2	0	0	0	0	0	27.62429941062927	0	0	0	264.7839953613282	0	94.92000427246094	0	0	0	0	0	0	0	0	60.74533913757801	0	0	0	71.52	177.4669997406006	0	0	0	0	0	0	0	0	0	0	0	0	0	0	115.9540324438095	20.92999973297119	17.15	5.812500030994415
31621	0	0	0	0	0	0	18.22200016021728	176.1160012817383	4.032000160217286	8.359999999999999	81.4442513436079	0	0	302.25	184.08	0	0	0	0	18.75	0	0	0	76.49999856948853	0	26.70400077819824	28.61324965238571	160.4999971389771	0	64	23.76	0	75.32799865722657	0	0	12.7575	0	0	0	29.16150071382523	65.06474839568138	189.07875	0	358.1759948730469	0	0	0	0	84.35304912805557
31625	0	0	14.42749038352966	0	0	0	0	0	5.300999822616578	3.627000088691711	44.4761002380848	0	0	0	0	0	0	0	0	0	58.06080086517335	0	0	0	0	164.1022507095337	0	0	45.69543076705933	0	204.80800157547	0	529.8048138427735	0	0	0	0	0	0	50.17649963378906	0	0	0	234.6915044403076	0	7.159529669952392	0	0	34.3822503054142
31627	0	259.25	6.783000106811524	0	57.25200054168701	0	.4760000133514404	.385	0	5.104000110626221	26.02999948978424	0	0	0	0	0	0	0	0	0	0	0	0	27.02567963619233	0	95.8280012512207	64.48	47.14400108337402	0	97.44	6.495999889373779	0	35.15199920654297	0	0	0	6.24	0	24.12799911499023	0	0	26.21600044250488	0	0	0	0	0	0	129.4228890944481
31628	.5512500166893005	0	.734999966621399	0	10.3075	0	5.316500103473663	0	0	0	7.800049886703492	0	0	186	46.02	0	0	0	0	0	0	0	0	0	0	54.10870954966546	0	25.48207064189911	10.2515	25.6	0	0	0	0	0	0	0	0	0	0	0	66.80695	0	21.21659967041016	35.55	0	0	0	2.22529999165535
31629	10.64678031527996	370.7605964521408	106.8362000548363	163.0013557399511	319.6663901397706	0	4.252500075101852	0	72.99417062478065	15.96874052867889	12.18675987071991	0	0	0	0	0	2.435999946594238	452.3904	0	68.39999999999999	0	79.248	0	22.29503076152801	15.34399978637695	184.1507200132847	42.0675	281.4025217363834	7.213129832220077	102.2625	3.645000024139881	0	0	62.65875	35.96775062084198	0	0	0	24.37043901100159	21.61010024414063	11.53706950550079	213.6095613422394	0	107.5725048065186	0	11.5765795173645	0	0	125.4194801821709
31630	0	0	246.2800000190735	87.73350042343139	113.4	0	0	24.73799923896789	0	4.471999835968018	19.24558965435028	.1200000047683716	0	424.975	0	19.61999969482422	0	0	0	0	0	112.815	0	0	0	113.246250295639	23.85	117.8125	0	120.54	3.886810086214543	0	0	263.255005645752	0	20.70900050640106	6.6375	0	0	4.573500128984451	0	4.175	0	0	0	0	30.70800006866455	.1200000047683716	60.27825138449668
31633	3.635760019302368	254.0559002002716	16.2957500587225	10.90222003860474	39.72252066955566	0	0	1.978590074729919	.3036	8.272000179290771	20.31434991130829	0	0	0	212.16	0	0	0	0	311.26	0	0	0	1.6	19.28000030517578	47.95838071367741	0	0	28	102.93	23.36636022033692	0	0	0	0	4.1104	0	0	39.711	14.79228001410961	0	70.357	0	75.91500320434569	0	0	0	0	69.12733064517973
31634	.1980000042915344	.5220000171661378	1.097999982833862	229.3079999828338	52.26747897224426	0	.99	0	7.951499733924866	13.57941991043091	17.16767954521179	0	0	0	213.849	0	21.49323044719696	0	0	0	0	0	0	100.5322787521362	0	225.8096249389648	0	0	0	0	32.16600056648254	0	0	0	0	0	0	0	0	89.59359857654572	33.40807897224426	538.1149875022888	0	0	0	0	0	.27	129.5518995727539
31635	12.60480963335037	34.44686950016021	16.82289024991989	296.4759688776016	65.21025	0	0	0	9.628800155639647	23.8992006225586	22.73673950452805	0	0	0	0	0	11.41799949645996	0	358.9400000000001	0	0	0	0	157.4897583404541	0	72.91021224479675	7.152919913101196	0	105.0874213943481	0	218.1760012207031	0	0	0	0	3.1892	0	0	0	11.15647983512878	8.712760082435608	52.94780012588501	0	0	0	40.7175	1.32	2.507999968528747	148.7488506302834
31636	0	.0839999985694885	0	245.97175	0	0	0	0	0	1.056000022888184	2.763190114784241	0	0	149.4583558982849	0	64.51439999999999	64.51439999999999	0	0	99.4597	0	0	0	24.99	.9960000228881836	13.63433018743992	0	0	0	0	3.186430071783065	0	13.37296980857849	0	0	0	0	0	0	0	0	0	0	15.22963019142151	0	0	0	0	192.1563793492317
31637	0	335.5	16.38000025749206	35.52180044555664	57.97000102996826	0	0	0	20.67325	11.57500033378601	1.942320010185242	0	239.4449941635132	659.65185	0	26.1632695930481	0	0	0	0	0	105.1024	113.9348	0	0	136.4748814720154	1.344	28.67500016689301	144.5375022649765	0	0	0	0	0	17.74288946495056	0	0	31.41823946495056	0	9.100000000000001	0	185.8550054550171	50.84425	0	12.55326973247528	1.47272993311882	0	0	67.91941011199951
31638	0	244	6.417819919466972	0	35.03925962467194	0	0	14.00517953643799	0	14.53403982081413	50.11299840927124	0	0	0	184.08	0	0	0	0	713	336.3398945169449	0	0	.2734199927568436	18.36800048828125	158.0416055023193	0	11.14673983893394	5.91115	0	7.895999865531921	0	102.9049981307983	0	0	8.424000396728516	8.216000099182128	0	0	29.22144981594085	15.77254069385528	97.84158742294311	0	481.6645127868653	0	0	0	0	217.3134289150238
31639	0	571.88	0	0	28.35	0	0	0	0	0	39.06834026565551	0	0	0	0	0	0	0	0	0	0	0	0	0	0	69.09599948883056	0	135.3819980621338	112	74.62	.8335599912643432	0	0	0	0	0	9.906000242233276	0	11.17600024223328	8.636000242233276	0	57.15	0	346.1140148925782	0	0	0	0	59.86100012779235
31640	0	0	57.70422153396606	0	90	0	0	0	0	0	25.3410002541542	4.241749820709228	0	544.64	0	7.4	0	0	0	0	410.4	0	0	160.4220980033874	0	41.07000141143799	0	428.4	182.7635430679321	0	242.4450016021729	0	0	0	0	0	0	0	0	8.279250118732451	17.24325047492981	86.27850379943847	0	0	0	40.7175	2.4	9.48	355.4761490011215
31641	7.098000297546387	6.520579820156097	0	.39	0	0	0	0	0	4.576000099182129	55.4813594745636	0	0	0	0	0	0	0	0	566.366	0	0	0	7.988759652709961	4.316000099182129	64.87000202178955	39.5	0	0	509.7300000000001	26.12999925613403	74.81999816894532	0	0	0	0	0	0	0	3.073460119867325	0	290.6659981536865	0	565.9815243530273	0	0	0	0	378.2094109376908
31642	.7349999874830245	2.047500050067901	.9974999874830245	695.9934992456436	28.35	0	.9449999749660493	0	5.794999974966049	.9825000286102294	6.801000299453735	0	137.8	0	0	0	0	0	0	0	0	0	0	.28	0	16.22500038146973	0	0	85.02300102233886	211.827008972168	0	0	0	0	0	0	50.47	0	0	0	0	0	0	64.15499839782716	0	0	0	0	64.59562111101151
31644	2.205000066757202	0	4.409999895095826	610	0	0	.3	0	.4199999928474426	4.35	9.092999730110169	0	35.75	372	184.08	0	0	0	0	0	0	0	0	18.81422973089218	20.925	29.67500076293945	0	42.03445880336761	0	0	1.35	0	0	0	15.9981897008419	6.587489700841903	0	0	0	7.528560299158097	0	29.17317059831619	42.66184119663238	75.97597891340256	0	0	0	0	26.82750020623207
31645	0	0	0	75.46799869537354	14.18	0	0	10.77299978256226	0	0	53.12420966205597	0	0	0	0	0	0	0	0	0	0	0	0	20.46193974533081	0	138.8889984130859	0	103.056001739502	0	0	3.337879965019226	112	0	0	0	0	25.64799957275391	0	0	.4800000190734863	0	33.4	0	473.8244798034668	0	0	8.721000108718872	0	148.4820037078858
31646	0	0	0	0	0	0	0	0	5.300999822616578	3.627000088691711	36.44850010871887	0	0	0	391.6575	0	0	0	0	0	0	0	0	34.88400043487549	0	55.80900119304657	0	76.38000000000001	0	0	20.08800035476685	0	0	0	0	0	0	0	24.16800086975098	10.98029005937576	22.98701067237854	156.6901801605225	0	0	0	0	0	0	261.0809962081909
31649	4.680000114440918	12.96000022888184	6.239999771118164	14.03999977111816	0	159.8	0	0	0	0	63.90944997102022	0	0	260.4	128.9400032043457	100.3399969577789	81.94759999999999	0	0	99.54000320434569	0	0	0	9.800000000000001	37.90800178527832	188.6197992134094	0	0	0	351.12	764.5199945068359	0	157.7599975585938	0	208.8539943695068	246.4920112609863	0	0	98.15400140762328	.7200000286102295	0	50.09999999999999	0	0	0	0	0	0	143.7342499713898
31650	0	0	0	0	135	0	0	0	15.95999946594238	10.92000026702881	0	0	0	0	157.56	0	0	0	179.47	0	0	0	0	298.3287062870025	0	123.7600021362305	0	0	0	0	60.48000106811524	0	0	0	0	0	0	0	0	0	0	0	0	0	0	145.9500026702881	0	0	353.9990024900436
31651	5.207999839782715	14.11199935913086	25.66599952697754	15.28800064086914	42.53	0	0	0	6.383999919891357	17.13799968719482	17.75856002874374	0	0	0	0	0	0	0	0	310	0	0	0	0	0	83.3235002746582	89.72	0	37.32351863098144	0	446.3178016441345	0	0	0	0	0	0	35.52911863098144	0	12.54639034719467	.7174300197601318	66.43974015808107	0	0	0	0	0	0	282.2179462895394
31652	1.85	5.068999929428101	6.392749809026718	11.66225019097328	33.78535999641419	19.18999975919724	9.479999694824219	4.262200116276741	7.218559696960449	5.865839985656738	16.08284993171692	0	0	0	38.75875096321106	26.89124903678894	0	0	0	962.6987495183945	0	0	0	1.107750020027161	0	28.38829062566757	0	131.8559969329834	28.35	0	.3464999949932098	0	0	0	0	0	0	0	86.625	5.826440158033372	0	64.93620011901855	0	103.2800048828125	53.325	0	0	0	20.38575992012024
31653	0	0	4.17375	37.27100143432617	47.115	0	0	14.2425805229187	0	9.539999999999999	141.883389882493	0	0	70.27839807128906	0	30.336	30.336	0	0	46.768	0	0	0	150.6089971232414	0	126.6331016403198	0	262.6624234432221	0	620.7060047149658	1.668939982509613	130.8299983978272	0	0	0	0	0	0	0	80.18977178697587	0	107.863088278389	0	0	0	0	14.85200017929077	0	364.382398513031
31654	1018.826496388912	22.84449959278107	11.10199959278107	24.76600081443787	32.86550040721893	186.8832034606934	0	0	8.534999810457229	0	44.95425004959107	0	0	604.5	0	14.51520021629334	0	0	0	0	0	0	0	0	0	47.18549958229065	0	0	0	85.40000000000001	538.1217530149221	0	0	55.72350081443787	0	0	0	0	0	0	0	0	0	0	0	0	0	0	45.47280100440979
31655	0	564.25	0	6.569100082397461	21.26	0	0	28.01035907287598	0	1.921499919891357	26.86247088987827	0	0	112.881596786499	31.68828077487945	0	49.99409959831237	0	0	343.429193572998	182.6124270009041	0	41.76863855066299	1.934339985513687	16.3725	17.76975016593933	0	57.78749999999999	0	0	.6260799934387207	0	0	0	0	0	67.7839988708496	0	0	24.72099952459335	0	29.025	0	423.2938603820801	0	92.59799613952636	0	0	23.42775006580353
31656	3.549000148773193	0	1.96	146.0540004348755	0	0	1.954000015258789	10.77299978256226	.5520000076293945	9.156000146865845	27.55749988913536	0	16.70900058746338	158.184	20.56392050285339	1.227279974555969	137.0928	0	0	0	0	5.829919754934311	49.56431798858642	.4889999961853028	0	140.9630014228821	8.85	0	0	51.2	14.15299962043762	0	0	0	0	0	0	0	0	.3600000143051147	0	25.05	0	161.7090069580078	0	0	22.65299973869324	52.5394979095459	121.8616014640808
31657	39.7109987783432	109.2052451133728	53.1615012216568	196.4579970428467	0	0	0	35.04487892189026	11.15100033760071	0	1.248000049591065	0	0	0	157.56	0	0	0	0	0	29.38200067520141	0	0	0	0	28.18400039672851	85.31999999999999	0	0	89.73900135040284	224.6999969482422	0	0	0	0	0	0	0	0	35.04599864959717	0	117.3510054016113	0	0	0	0	0	0	46.38242097892761
31658	10.48976037750244	272.6984	44.74289994182587	30.87552075500488	0	0	.9212499737739562	.7425000131130219	11.57799986839294	0	43.12631927337647	0	0	0	0	16.17	0	0	0	0	0	0	0	48.8883	16.3725	113.1806405258179	0	284.9400054931641	12.0888	0	199.7461202331543	0	0	0	0	0	0	0	0	0	0	0	443.2869793701172	0	0	0	0	0	102.4943092521667
31660	0	61	1.954999959468842	0	8.44	0	0	0	6.611999778747559	4.52400011062622	29.93129983549118	0	0	0	0	0	0	0	0	0	0	0	0	0	0	75.72200057506561	0	46.325	0	0	118.2971010528564	0	0	0	0	0	0	0	8.4	15.035	0	63.05	0	205.5735021972656	0	17.9157	0	0	119.3965800099373
31661	15.40800038337708	18.17799953460693	20.66599969863892	36.77999988555908	0	0	0	0	0	0	37.05039946594238	0	0	0	145	0	0	0	0	0	0	0	0	0	0	78.26000213623047	0	0	3.66	0	0	0	186.0140002441406	0	0	0	0	0	0	4.88	0	0	0	21.83799953460693	0	57.49768070526123	2.907000036239624	0	15.49600015640259
31662	0	0	0	129.48	0	0	0	0	6.73099977016449	6.211000056266784	0	0	0	0	184.08	0	0	0	0	0	0	0	0	0	0	129.5420012283325	19.1399995803833	0	0	15.62399973392487	55.5839995765686	14.78700053215027	153.8704156433105	0	0	0	0	0	0	0	0	261.7020085144043	0	0	0	0	0	0	61.83304937028885
31663	0	.8767600141763686	9.229680163002014	42.39023112113475	0	0	0	19.08327944412232	2.392879959249496	4.576000099182129	8.568449786758421	0	0	0	0	0	0	0	0	311.26	0	0	0	0	4.316000099182129	36.8231304746151	0	59.10633793144225	0	0	4.486649999999999	0	0	0	7.049379741430283	4.609210129284858	0	20.87700948286057	50.5365	12.74310948286056	0	95.03991898059846	49.34566206855774	58.83521206855774	14.09875948286057	0	0	0	252.9859575561524
31664	19.58160071182251	15.17759953308106	485.5759999265671	16.40159953308105	0	0	3.15	0	11.50559953308105	15.66720023345948	42.46991978693008	0	0	0	0	16.17	0	0	0	0	0	0	0	0	0	183.9528028259277	28.20300060272217	84.8986889213562	0	0	146.0471993331909	0	0	0	0	.2852	.092	0	0	.1825600065231323	0	8.35	0	0	0	0	0	0	177.0986811950684
31666	18.68700022816658	51.15000050067902	97.48200176954269	55.11600044488907	0	0	13.44000020027161	0	34.20040017797947	0	5.711999893188477	0	0	511.5	0	0	0	0	0	0	0	0	0	80.98703705801964	0	15.97566971402168	0	213.848496030569	234.229997177124	1.294559971618652	33.08850024461746	0	0	0	27.16174928665161	0	0	31.3225	0	38.54549951076508	0	0	0	401.5200096130371	3.225750044584274	0	0	0	141.1275026226044
31668	2.47	291.5859998822212	3.334500058889389	7.41	0	213.192	0	0	3.0875	0	6.471000034809112	0	0	0	0	14.51520021629334	328.9	0	0	0	0	160.16	0	0	49.75506234321595	43.17600082397461	0	44.01899795532227	0	0	0	0	0	0	0	0	0	0	5.25	0	0	0	0	0	0	23.03500032424926	0	0	24.41000031471252
31669	0	0	0	0	0	0	0	0	0	2.968000011444092	4.851969934821129	0	0	0	0	0	0	0	0	0	232.4639929199219	0	0	14.73038981666565	0	0	21.46032973928451	0	0	141.4170008850097	0	0	0	0	0	9.568300000000001	0	0	0	12.84802026071548	20.89799033885002	130.53895	0	0	0	32.20960851516724	0	0	7.888000221252441
31670	0	0	2.560000038146973	709.4999923706055	0	0	0	0	0	33.26400058746338	21.72499984741211	.2400000095367432	66.83600234985352	0	0	0	206.12	0	123.3	18.6	0	0	0	18.87999977111816	0	99.08000205993653	4.9410000872612	4.575	0	51.2	0	0	0	0	6.9539999127388	0	0	0	0	.7200000286102295	0	55.22399991273879	0	172.3230073070526	4.3920001745224	0	16.8	.2400000095367432	169.0099487862587
31671	1.812000072002411	4.832000072002411	2.416000036001205	411.1052232765197	65.21350022435189	0	0	0	5.875459976530076	0	27.03999986648559	0	0	0	0	0	93.60000000000001	0	0	0	0	0	0	0	0	90.83300115585327	0	111.7579973602295	0	0	104.0390023040771	0	0	0	0	0	4.671000082492829	0	12.975	54.93467999200821	2.868999963998794	45.03099967002868	0	120.5725051879883	0	108.3705017089844	0	0	83.2994186803341
31672	0	335.5	17.08334965667725	15.36800025939941	89.02479848937989	0	0	0	6.587999897003174	9.934090380764006	38.43215909118653	0	0	0	0	0	58.86000137329101	0	0	1085	0	0	0	0	4.752000102996826	134.5538630107879	0	162.0477692634105	88.41983307118414	0	44.41200036048889	0	0	0	4.032000160217286	4.032000160217286	0	0	0	8.428749811172485	0	169.4765637203217	0	104.3542383789062	44.11370008010864	0	6.324000129699708	3.51	106.722999458313
31673	0	0	94.87500190734863	244	0	0	0	0	0	0	33.31021867439747	0	0	418.5	0	0	0	0	0	0	0	0	0	0	0	102.2660398487091	0	20.0283	0	0	0	0	36.17999954223632	0	0	0	1.427759962177277	0	0	.4320000171661377	0	364.4728298578262	0	176.8415148498535	0	0	0	0	43.69137022819519
31674	2.692800058364869	7.588799766540528	3.672	81.88280179595947	31.06	0	0	32.98399898529053	15.42279976654053	7.833600116729738	20.6619998049736	0	0	0	0	200.34	.6552	0	0	0	0	0	0	0	0	152.3133993301392	0	228.4126871055603	0	0	16.40160011672974	0	0	0	0	0	29.76999950408936	0	0	.7502700122833251	1.437630039596558	11.36834031677246	0	125.727998046875	0	0	0	0	109.2511220458984
31675	15.05279974365234	41.93280102539062	39.42914974365235	275.5662071456909	67.55680000000001	0	0	102.6983964271545	0	57.66629142866135	31.65299932479859	0	0	112.5	0	130	65	0	0	0	0	0	0	0	0	273.3842613109589	0	33.35617040266991	17.31142959733009	97.44	77.99679835128785	0	0	0	0	0	0	0	24.12799911499023	10.77175000858307	0	257.4277636638642	0	173.0570074462891	0	0	0	0	490.380398536682
31677	0	0	0	0	48.44	0	0	0	0	4.686499828100204	30.99799953460693	0	358.8	0	0	0	0	0	0	0	0	0	0	0	0	54.87499799251556	15.40811976394653	223.515994720459	45.36	8.230040118026732	0	400.5154944992065	0	0	0	0	9.342000164985658	0	25.95	11.41799983501434	0	26.64199934005737	0	346.1140148925782	0	0	0	0	143.964297819376
31678	544.1699844360352	0	0	0	0	0	0	0	0	0	18.53840016698837	0	0	325.5	0	0	0	0	0	0	0	0	0	34.89038981666565	0	35.8862507301569	0	100.8839987182617	0	109.7630027580261	.2781999950408935	0	0	0	15.72524965524673	6.868499913811683	.1144000024795532	0	8.4	6.324749928116798	0	48.194	0	0	0	0	0	0	61.65089978003502
31679	3.843999881744385	10.41599952697754	11.02174988174438	11.28400047302246	49.36199999999999	0	0	0	6.966999995708465	10.07305009031296	3.09119985961914	0	0	0	0	0	0	0	0	684.76	0	0	0	0	0	107.9657003612518	0	135.2328429831982	109.0092498741627	0	214.3960018920898	0	0	0	0	0	0	0	0	72.17875183105468	42.7900016784668	67.5584010066986	0	36.14679943847656	0	0	0	0	1.184399979829788
31680	4.711999940872192	12.89599952697754	6.323999881744385	715.5120002365112	0	0	0	0	8.634799822616579	3.627000088691711	10.04991023316383	0	0	0	0	0	0	0	0	82.6875	0	0	0	151.2933685771942	3.272499918937684	51.30600070953369	42.36295940465927	0	0	397.8	219.8520079231262	0	0	37.67194063587188	29.67081872825622	0	0	28.67068127174377	0	18.7176	5.06935	315.0380305950165	72.01008127174377	0	11.33492031793594	57.57687766342163	0	3.782499837875366	155.1289486403466
31681	0	0	0	0	28.35	0	51.25	0	0	0	.2880000114440918	0	0	7.44	0	32.24	6.447999763488769	0	0	0	40.3	0	2.355999970436096	0	0	6.504000091552734	0	352.1066849082947	0	0	0	0	396.6000061035156	0	0	0	0	0	0	0	0	23.32479998016358	0	0	0	0	0	0	135.9109974498749
31684	2.393600051879883	6.745599792480468	3.264	251.2895997924805	22.15883936538696	0	0	0	5.113599792480469	8.194560058593749	11.5237697491169	0	0	279	0	0	0	0	0	0	0	0	0	0	0	88.53631840362549	0	58.7860018157959	0	0	14.57920010375977	0	0	0	0	0	3.926999943256378	0	0	8.507719938039779	5.872639819335937	44.4519208152771	0	165.4822171203613	0	0	0	0	122.1176002368927
31685	7.098000297546387	0	0	0	56.7	0	9.460000000000001	0	0	0	8.953500115275382	0	0	0	0	0	0	0	0	0	0	0	0	0	0	142.3448810758591	0	51.52800086975098	43.97399871826172	6.4015	31.76331937823295	0	0	0	6.145440244197846	0	0	0	0	0	0	0	0	0	0	0	0	0	49.62949916362763
31686	0	2.898500062823296	93.15199783325195	471.1189992558956	0	0	0	6.816000270843506	0	3.9525	5.711999893188477	0	179.4	0	0	0	0	1098.24	0	651	0	539.3920239257812	300.15	63.9129990196228	0	49.01550013542175	0	28.45800050258637	9.749500125646591	0	15.01950012564659	0	0	0	0	0	0	0	0	6.324000251293183	0	233.7244919586182	0	0	0	0	4.360500054359436	0	148.8895016667843
31687	10.45574960231781	108.9930004477501	14.00175044775009	30.89774950504303	71.58374999999999	0	2.1	2.967380112075805	10.71064016373158	5.217999963760375	33.16069971981049	0	0	0	0	0	0	0	0	0	0	0	0	46.88519926452637	0	109.6927497196198	0	0	0	158.3330006408692	0	0	0	0	0	0	0	0	0	16.97274053826332	10.21022028121948	51.08796224975585	72.05329999999999	114.2400032043457	0	43.07800090789795	0	0	77.74404946393967
31689	0	0	15.87570009596348	7.061499886512756	19.2736	0	2.225999898910523	.28	0	12.76828023834228	10.41499956011772	0	0	0	0	0	0	0	0	466.88	0	0	0	0	0	46.40312083892822	0	8.686840104866027	7.530559895133972	44.15999908447266	0	0	0	0	0	0	0	0	0	2.749	0	56.29952083892822	0	110.0119982910156	0	0	28.79450080871582	0	79.35063879699707
31690	1.305600019454956	11.12880015563965	46.91359992218018	3.835199844360351	14.1075	0	0	0	4.814400077819823	6.609600311279297	15.27574996352196	0	0	0	0	0	0	0	0	0	0	0	0	3.515	0	103.461850607872	36.05174873828888	0	25.87257936935425	159.8127542495728	146.2459980635643	0	0	0	0	10.58400015771389	0	221.2717550468445	0	3.3075	0	217.4558317657471	0	0	0	0	0	0	95.2772006225586
31691	53.64575959014893	148.1654397758484	92.31151812267302	1019.144765132141	67.5	372.2422	2.166969920516014	196.7827567298889	19.97497062814236	0	20.7291	0	179.4	0	636.48	705.1056000953674	0	0	0	0	0	3.520000076293945	0	0	137.4181264717102	252.0841614524841	0	0	0	233.73	330.417121329689	0	0	0	0	0	0	0	11.2536397567749	39.35599964618683	60.58519999999999	0	0	261.3699250869751	0	0	0	111.3612517356873	297.8078077308654
31692	0	0	2.879999923706055	0	0	200.9	0	0	0	0	26.68799963474274	0	0	0	0	15.68000023365021	0	0	0	105.45	0	0	0	0	0	115.1900006103516	0	42.2601920135498	0	128.00200340271	10.63999977111816	0	0	0	0	0	0	0	0	80.72600170135499	82.06399829864502	89.2	0	0	0	0	0	127.2700019836426	125.3013699217796
31695	235.9999961853027	8.709999752044677	4.289999938011169	9.490000247955322	38.05999961853027	163.2292	0	0	9.539999999999999	5.459999752044678	17.59699979305267	0	0	0	0	12.73984018983841	8.349000115394592	0	0	248	0	33.27500000000001	14.15699976921081	0	0	97.04999874114989	0	32.6390009689331	0	0	90.09000396728516	0	0	0	0	5.333999757766724	0	0	0	9.778999757766725	0	179.4910054016113	0	161.7090069580078	0	12.44600024223328	0	0	84.10319954605103
31697	2.355999970436096	6.447999763488769	3.161999940872192	7.006000118255615	16	0	2.231999940872192	0	0	0	5.003599873065948	0	0	1255.5	78.78	0	0	0	0	0	0	0	0	.5849999785423279	20.925	66.19510189819336	0	0	28.35	74.4156	106.7629963007569	0	5.284500074386596	0	0	.7994999814033508	.7702500092983247	0	0	1.113000020980835	.1170000046491623	54.1339986038208	0	0	0	0	0	0	8.525949940919876
31698	0	0	0	0	0	0	0	0	0	0	13.45799988985062	0	0	0	0	0	0	0	0	81.04649999999999	0	0	0	0	0	56.47500085830688	0	154.125	0	0	0	0	0	0	0	0	0	0	0	0	0	0	0	161.7090069580078	0	0	0	0	108.1488301722526
31699	10.72043980271816	63.50123949093819	19.63284993348122	32.26059029989242	13.59450048923492	0	1.575	0	13.27643953814506	24.52228037576675	8.352000017166137	0	0	300	39.00000095367432	0	260	0	0	0	0	10.49999952316284	93.99999618530273	2.985209930562973	0	125.7471824407101	11.41424951076507	4.077359930562973	0	242.0340026855469	45.27167990202904	0	0	61.43175195693969	0	0	0	0	0	0	0	0	215.865	85.68000240325928	0	0	0	0	369.4049428235054
31700	2.127999973297119	5.823999786376953	2.855999946594238	87.91599891662597	0	0	0	36.50399940490723	9.460000000000001	0	35.83856893947124	1.768899925231934	0	284.7553518936157	0	0	70.91911848316192	0	0	558.8855037872314	90.71902025332452	0	9.031420253324509	117.6959985351562	0	78.77999839782716	20.26712975378036	0	0	79.64999999999999	90.21600341796875	0	0	0	0	9.036300000000001	0	0	0	18.07070002412796	18.95351012148857	154.285111075592	0	275.0299957275391	0	30.53965	1.32	2.507999968528747	43.5435001001358
31701	0	198.25	20.34999980926514	24.89800045013428	0	0	1.1375	11.15099977493286	0	0	21.74267964849472	.3600000143051147	0	0	0	0	0	0	0	0	0	0	0	0	0	53.50800057888031	0	129.5929998779297	12.31200021743775	40.12800086975098	0	0	0	0	0	0	19.23599967956543	0	0	.3360000133514405	0	23.38	0	277.9990298034668	0	0	0	.3600000143051147	166.8304992389679
31702	25.47899965524674	5.698000073432922	2.771999926567078	6.16	12.2098996989727	69.60000000000001	10.89999961853027	23.39999961853027	8.710460021495818	1.253999981880188	28.92612958869934	0	0	0	0	0	328.9	0	0	0	0	0	0	5.925000095367432	0	73.44466041412353	147.7039191688538	37.63455	38.84699941635132	226.1	176.33661966753	0	128.7890973964691	0	0	7.4591	9.359999999999999	40.3078	0	31.52162982020378	12.07017948265076	0	0	0	216.5400054931641	0	0	0	41.82389959979058
31703	8.511999893188475	343.5459991455078	11.42399978637695	25.31200042724609	0	0	0	0	0	0	11.79543022999763	0	0	0	184.08	0	30.41399917602539	0	179.47	653.62	0	0	0	0	3.887999897003174	148.3144989776611	0	0	0	0	362.2950136590004	0	0	0	0	0	0	0	0	41.2045	0	508.3910137176513	0	0	0	0	0	0	33.65250022649765
31704	3.16800012588501	831.9119998741149	4.224000062942506	322.2219863319397	58.69499997496605	0	0	29.38	.8955899724483491	0	51.11665063881873	0	0	0	368.16	22.14800043106079	0	0	358.9400000000001	1085	344.8600000000001	0	0	107.3189588485718	0	230.6895026111603	42.03199943542481	18.76	36.4	0	114.8615984477997	0	0	0	0	0	19.23599967956543	0	16.8	69.99400029659272	0	106.175	0	0	0	186.6683552154541	0	0	241.172577432394
31706	3.80699998497963	6.05550020456314	7.112999913692475	17.10900002479553	7.29	0	1.05	0	2.265	0	16.54602000043392	.8500000000000001	0	0	0	45.0215009689331	0	0	0	0	0	0	0	1.517420042562485	0	62.53080996375084	0	0	17.94	35.54733114900589	57.55157847433091	0	0	0	4.186000175476075	11.28275984573364	0	0	22.3965	3.035999956130981	0	0	0	57.12000160217285	0	0	0	0	19.47677015705109
31707	0	106.75	0	0	30.9225	0	15.94950031042099	0	0	0	15.19999978523254	0	106.407477406311	0	0	0	0	0	0	311.26	0	0	0	2.775	32.745	120.6989975166321	0	159.1460017395019	0	0	0	0	0	0	0	0	12.48200015068054	0	10.27	7.9	0	77.02199939727782	0	47.66160205078126	0	0	0	0	55.81438971786499
31708	0	0	0	0	41.87399938583374	0	0	0	3.197339915299416	3.344000072479248	21.76008039622307	0	179.4	0	0	0	117.78	0	0	0	0	0	0	0	0	247.9107517738342	39.25623067760467	59.57	149.3415035953522	0	18.69600028991699	0	0	0	21.58106971998215	0	6.600999846458435	38.31741056003571	10.94800030708313	4.49499995470047	0	90.85200122833251	62.10062887992859	0	15.26823943996429	1.761720070004463	0	0	33.19799978256226
31709	0	960.75	0	0	88.58	0	0	0	0	0	9.796340308094026	0	0	0	0	0	0	0	0	746.4	0	0	0	0	0	30.35500049591064	3.41	0	112	184.7520043945312	.8335599912643432	0	0	0	0	0	0	0	19.2465	26.64	3.782	66	0	0	0	0	0	0	182.795197429657
31710	0	0	49.355	0	62.27701018149853	0	4.73	0	7.993229637002945	7.89075033378601	20.44411051368714	0	170.8	0	0	0	0	0	0	0	0	84.83799808502197	0	25.15199951171875	0	174.7795837299347	0	20.67633998539448	37.24477019610405	7.231969909250735	62.04268891100884	0	0	0	0	0	0	0	133.7274627799988	38.76860014176369	0	273.4442884311676	0	0	0	0	67.2	0	323.4976493662357
31711	1.200000017881393	5.693600123405457	1.612500071525574	6.173700103759765	27.65408968935013	0	9.460000000000001	29	25.51040081787109	22.19336965999603	24.54840014386177	0	0	0	0	0	30.21000061035156	0	0	684.76	0	0	0	24.19200096130371	53.44000244140625	151.8353378376007	0	249.9839909362793	0	10.92000026702881	85.7478974533081	47.93300022125243	0	0	0	0	6.327000081539154	0	0	25.83899951934814	0	99.65699967384339	0	0	0	0	0	0	258.3984972039223
31712	533.75	244	3.888	0	0	0	0	7.776	0	0	1.376000020503998	0	0	0	0	68.688	0	0	0	0	14.256	0	0	50.57499933242798	0	23.06180026626587	0	0	89.95464151000976	0	55.20960049438477	0	0	0	0	0	1.354049961090088	0	0	0	.198900004863739	0	0	0	0	0	0	0	78.55760151863097
31714	0	0	0	22.40200035095215	0	0	0	0	0	0	13.25099976062775	0	0	0	0	0	0	0	0	0	1615.375013828278	169.3569629909515	0	62.01600173950195	0	0	0	0	0	0	0	0	681.3164931297302	0	0	0	0	0	43.32	125.5932502174377	150.5985012936592	202.4640069580078	0	0	0	0	0	0	202.1846400458336
31717	0	0	0	320.25	0	0	0	0	0	0	1.856000039577484	1.322999977469444	179.4	0	0	0	0	0	0	419.86	0	0	0	0	0	30.92100048065186	24.99525072097778	51.52800086975098	0	119.88	0	0	0	0	0	0	0	0	0	.0600000023841858	0	4.175	0	0	0	0	0	0	101.0682490444183
31718	0	0	0	0	0	0	0	0	2.415	24.66450043559075	37.30574973642826	0	0	0	0	0	0	0	0	0	54.35324825763702	0	0	92.46600021779537	0	35.23799909830093	0	0	0	399.1995069694519	4.5675	0	0	127.350997543335	0	0	0	0	0	0	0	0	0	98.22499847412109	0	0	0	0	108.5742491197586
31719	244	244	3.206070097064972	335.5	11.86318038825989	0	0	0	0	2.431660013484955	3.001220076560974	0	0	186	0	0	5.25	0	0	0	0	0	0	0	0	52.81742041835785	0	43.88165	2.951620097064972	0	0	0	0	0	0	0	0	0	0	7.508149881267548	0	90.81557060317994	0	0	0	0	33.6	0	16.25149951934814
31720	6.992820251655578	21.9776	9.235800000000001	23.42894050331115	0	0	0	0	0	3.41556013572216	46.98631908731461	0	0	0	0	0	0	401.31	0	0	0	0	0	31.6656	0	98.23760024890899	0	0	0	0	82.27686868561507	0	313.9525861858368	0	0	5.685059867763519	5.47707006611824	0	8.4	7.487640132236481	.8319600330591201	0	0	96.075	0	0	0	0	154.1953589917421
31721	0	0	.8929999887943267	8.600999641418456	0	0	0	0	0	5.214000113010407	42.42199908256531	0	0	0	0	0	0	0	0	0	0	0	0	0	0	41.23799909591675	0	0	0	99.53999999999999	6.635999886989593	0	0	0	0	0	0	0	24.64799909591675	0	0	26.78100045204162	0	346.1140148925782	0	0	19.035	0	216.3537975416183
31722	443.9635999708175	4.651199941635132	95.32819994163513	17.08740045166016	32.66260043597221	0	2.36	6.853999857902528	1.591199941635132	.6239999866485596	55.79610015821457	0	0	0	106.08	2.452719949150086	29.4424	430.848	0	248	0	156.5865200127125	0	5.200000110149384	28.6504	111.9534971954823	0	0	0	0	24.44129997897148	0	0	193.5780070495605	0	40.88699898719788	77.39499893188477	0	86.625	30.51000069379807	0	6.6375	0	0	0	0	0	0	175.9592903323173
31723	0	0	16.5055	0	37.304	0	0	0	0	33.68370051193237	22.04100005149841	0	0	0	0	0	0	0	0	81.04649999999999	0	0	0	0	0	206.9378032989502	0	15.63410018873215	8.113899811267853	189.2399971008301	7.79000004529953	0	0	0	0	0	0	0	0	4.947500000000001	0	101.3248015098572	0	161.7090069580078	0	0	0	0	50.24883103055954
31724	.3218600069761277	12.37705997209549	2.388399973058701	2.410210003089905	21.73491074695587	0	2.741339953315258	3.146540117120743	.6876099720954896	13.0968197810173	30.30926974414587	0	0	0	0	5.9325	0	0	0	0	1.874249939918518	0	0	.5827500075101852	0	141.1561084001541	24.18	26.54400085449219	9.702	13.76550024032593	37.88192047743797	17.20718959197998	155.2520016860962	127.14	0	0	2.34	0	103.4960008392334	66.51998926706314	0	19.47233995156288	0	0	0	0	0	0	40.69057958955764
31725	0	0	0	396.5	79.84999999999999	0	37.83	57.5	0	0	12.65042012603283	0	0	0	212.16	0	0	0	0	0	0	0	0	117.087998046875	0	114.3607508926391	0	0	140.2979959106445	0	0	0	0	0	0	0	0	0	115.5	69.9352498793602	3.731000156402588	44	0	0	0	23.14949903488159	0	0	44.57544020862579
31726	174.2831971435547	518.5	0	0	1.7631	0	0	0	0	0	.3787400124549866	0	0	0	92.04000000000001	0	0	0	0	0	0	0	0	9.322700000000001	0	39.59337922382355	8.583749699592591	0	9.702999763488771	32.28203110198975	39.6718596748829	0	0	0	0	2.520000037550926	0	52.68375120162964	0	.7875	0	62.29421770935058	0	0	0	0	0	0	32.52400017852784
31727	0	0	66.51401013212204	76.25	171.6879405284882	0	0	0	0	2.0781	22.49297062978744	0	0	0	0	0	0	0	0	23.4375	0	0	0	4.2125	16.3725	48.54938013248443	0	26.3797	12.41766013212204	0	3.336059965038299	0	0	0	0	0	0	0	0	2.42445	0	49.38951211395263	0	10.2219301322937	0	0	0	0	109.2705992810726
31728	0	745.276477758789	0	14.0800794708252	21	0	2.715999946594238	0	0	0	11.75054985647202	0	0	0	236.34	0	18.44952071228028	904.7808	179.47	311.26	0	0	0	2.2549	24.5617	52.73699993133545	0	235.625	0	0	0	0	0	0	0	0	0	0	0	.4800000190734863	0	33.4	0	72.90300086975097	0	0	20.28932995548248	2.85915	68.90426055335999
31729	0	259.25	0	0	0	0	0	0	0	0	31.23450040280819	0	275.6	0	212.16	0	0	0	252.08	0	0	0	0	32.00772034854889	0	176.6672898962021	18.1332	165.9660182437897	16.8	0	0	0	0	0	0	21.17747956094742	0	0	0	38.57154089241028	0	391.5124729751587	0	0	0	48.80028175621032	0	0	39.01823950920105
31730	0	0	0	259.25	18.91249918937683	0	0	25.71250081062317	8.074999898672104	1.305000042915344	21.00599940776825	0	0	0	0	0	0	0	0	0	0	0	0	78.49817896385194	0	104.0709990501404	0	0	0	100.5165000152588	1.456000021696091	0	0	0	0	12.69449982643127	0	0	0	0	0	0	0	147.3374977111816	0	0	0	0	121.0405827363014
31731	0	0	6.1848	0	21.9904	0	0	0	0	5.909920262145995	7.343999862670898	0	179.4	0	0	0	0	0	0	498	8.255000000000001	135.2	0	28.29599945068359	0	57.99968104858399	0	10.857760131073	5.635039868927001	180.7344	0	0	0	0	0	0	0	0	0	3.436	0	70.36928104858399	0	0	0	0	0	0	21.2280006980896
31732	0	0	0	0	0	0	0	0	0	7.850000247955322	5.990319897985458	0	0	111.1	0	19.61999969482422	0	0	0	0	0	0	0	0	0	113.5950016021729	74.23718163223266	0	0	187.0699920654297	7.232000107765197	0	0	0	0	0	0	0	0	0	0	0	0	0	0	0	0	0	70.70000010013581
31733	0	5.103040076041222	0	5.421980152082443	21	0	9.460000000000001	0	24.53692004022598	0	5.98003991355896	0	0	0	0	92.7146	0	0	0	0	.8540299801349639	312	0	0	0	63.96301913642883	0	65.06375878334045	0	0	0	0	0	0	0	12.7576	0	0	0	14.67123969583511	13.07653969583511	58.35915878334045	0	281.6240297332764	0	0	0	0	45.61214038896561
31734	11.9499996471405	33.98099891424179	17.45700020074844	108.4410012435913	0	100.45	0	0	4.340000000000001	0	29.38800008952618	2.12267991027832	179.4	0	0	7.840000116825104	12.47399985313416	0	0	372	0	69.96000000000001	0	0	26.48799970626831	103.5852508068085	0	0	0	0	204.4229924190044	43.43624897003174	0	0	9.418500394821168	0	0	0	0	6.830999901294708	0	0	0	0	0	0	0	3.59699987411499	100.2539511082888
31736	4.711999940872192	12.89599952697754	69.46600172042847	549.2240022659302	0	0	4.463999881744384	32.98399898529053	18.07400022983551	0	9.442000279426574	5.656869760894775	0	0	0	0	0	0	0	806	0	0	0	29.39299905776977	0	53.73000131607056	0	311.7290036773682	56.7	0	199.5159924316406	0	0	0	0	0	19.23599967956543	0	16.8	34.58199955463409	0	164.3479981613159	0	67.48	52.05600091934205	0	0	0	62.79355080108643
31737	0	244	0	0	0	139.4	0	0	4.270559895324707	0	4.853920024156571	0	0	0	0	10.88000016212463	2.435999946594238	0	0	0	0	0	0	8.072900000000001	24.79519978637695	22.46475	0	76.875	0	0	0	0	0	127.14	0	0	0	0	0	5.143040136718751	4.0719	4.125	0	0	0	0	0	0	82.60573012986183
31738	4.277999868392945	11.86800052642822	5.795999736785889	524.8974045005799	24.84	0	5.725080044460296	11.64589979362488	0	0	2.4745	0	0	0	0	0	300.937	0	0	0	0	0	0	.14	0	17.23100034475327	0	81.14100311279297	0	4.51875	192.1704948085547	0	0	0	4.338000172376633	0	36.05	0	19.0575	.1078000023365021	0	33	0	0	35.57106142272949	0	0	0	76.34106878175734
31739	0	183	0	0	28.35	0	0	0	0	0	5.81550019979477	0	0	0	0	0	0	0	0	0	0	0	0	40.47750120162964	12.12749969959259	65.9840003967285	12.44250015020371	0	105.2234969329834	0	0	0	0	0	0	0	0	0	0	0	0	0	0	0	0	0	0	14.01749939918518	38.56149869918823
31740	4.78800007134676	878.9827568268776	6.284249714612961	14.06474942922592	11.67075028538704	76.56	0	0	6.8025	0	1.522500050067902	0	0	0	0	0	0	0	0	0	0	0	0	13.49250040054321	4.042499899864197	130.6919952392578	91.38449932336806	0	0	0	72.36499843597412	0	0	125.646001868248	88.97099740505217	0	0	178.201496887207	0	0	36.50849942922592	308.61	178.0560014533997	0	38.39025036334991	0	0	4.672499799728393	34.76249959945679
31741	0	0	9.245999808311463	15.25	0	0	0	0	0	7.319999694824219	8.240999808311463	0	0	0	0	0	0	0	0	0	0	0	0	0	0	36.85199931144714	113.76	219.09	8.773859744262696	0	0	0	0	0	0	0	0	0	0	0	0	0	0	0	171.45	0	0	0	137.2259992980957
31742	0	533.75	26.07000001907349	0	66.8	0	0	0	0	16.06800039291382	14.87680008602142	.1200000047683716	180.435999982357	0	184.08	1.88699996471405	53.78800090789795	0	0	0	0	0	0	14.3930005645752	0	247.2100026321411	0	0	56	0	57.43079922389984	0	0	0	0	0	0	0	43.3125	46.55600078582764	38.31600078582764	258.9559968566895	0	0	0	0	33.6	.1200000047683716	57.44249974250793
31743	9.376029859685897	25.62691903057098	12.55932975764275	27.83383056125641	0	0	0	0	6.294939980864524	0	32.84580012726784	0	0	0	0	0	0	0	0	248	0	0	0	17.28	0	83.70125	0	33.62400054931641	23.52	0	414.1387836738587	0	0	0	0	0	0	0	0	8.472270304822921	1.437630039596558	42.68084031677246	0	440.281014251709	0	0	0	0	21.01499983787537
31744	3.549000148773193	0	0	0	82.75100091934203	0	3.373999942541122	0	0	2.235999917984009	12.52734026780129	1.5	0	55.55	92.04000000000001	9.80999984741211	0	0	89.73500000000001	0	0	0	0	0	0	130.0140000343323	0	0	0	166.05	13.89855961933136	0	0	0	0	0	16.02999973297119	0	28.875	72.05899908065796	0	252.8239962768555	0	0	0	0	12.6	0	8.686000002622603
31745	13.23699959278107	36.40174837112427	17.72050040721893	146.4427529716492	0	0	0	0	0	1.921499919891357	50.47259959611893	0	73.63200000000001	0	0	2.452719949150086	71.1568	305.7075	0	55.8	0	.5865200127124787	0	24.99	0	106.8870833869934	0	0	0	145.952	0	0	0	0	0	0	0	0	0	0	0	0	0	0	0	0	25.4035	56.09	150.717837210083
31746	442.25	0	0	78.28574215621948	0	0	4.73	35.04487892189026	4.73	0	1.247999954223633	0	0	0	0	0	0	0	0	0	0	132.08	0	0	0	28.56	0	128.4460182437897	0	0	0	0	0	0	0	21.17747956094742	0	0	0	38.21154087810516	0	366.4624729751587	0	0	0	48.80028175621032	0	0	34.0224207118988
31747	0	0	32.46929899291992	78.78799942016602	50.86840000000001	171.254994392395	0	34.98	0	9.824120124626159	19.75663995552063	1.3761	0	0	92.04000000000001	48.5625	16.13955925598145	0	0	0	0	0	0	.52	0	125.9246519850493	0	11.11846013422013	72.69301821660996	76.25085042724609	23.24505988521576	144.2179995727539	0	0	1.57499997317791	16.5110004901886	0	0	0	21.54660007534028	1.8226	97.108881073761	0	0	0	0	9.477519652366638	1.009800028324127	173.9961105147958
31748	10.90950972838402	91.65477004880906	14.92575972838402	102.3645202228069	23.79459997391701	0	11.82	57.34799819946289	2.36	26.74328046693802	19.01901988155842	2.213680035781861	0	0	212.16	0	0	0	0	0	0	377.6580773834229	0	14.2405	0	115.223341033411	0	357.3290969032288	0	0	25.7305299724102	0	0	0	0	0	0	0	88.39949999999999	20.182180894804	0	147.5209235649109	0	370.4989913940429	0	0	0	0	115.5086146041632
31749	6.005999851226807	0	50.69	0	50.46874997079372	0	0	30.1919994354248	2.390000025629997	0	39.97049952268601	0	0	0	0	17.23800029754639	0	0	0	55.575	0	0	0	0	0	96.58500102996825	0	113.37165259552	0	159.3	35.8744997882843	0	0	0	30.8	0	14.42	0	61.362	92.78500164031983	0	74.80000000000001	0	0	0	0	0	0	300.836999925971
31751	12.72600019454956	17.38800024032593	17.00999937057495	18.9	0	0	0	0	3.024000120162964	0	44.04215834732056	0	0	0	0	0	2.625	0	0	0	0	0	0	0	0	76.92600179672242	0	0	75.58056194152832	39.69	7.56	0	0	0	0	0	0	0	0	2.267999939918518	0	0	0	325.3604849456787	0	0	0	0	55.08574971199036
31752	0	0	0	0	0	0	0	0	0	0	13.60941040048599	0	0	0	0	0	0	0	0	0	109.62	0	0	58.9276892665863	0	20.08100032806396	0	0	183.6735	0	244.1139415846825	0	161.42125	0	0	23.88150042176247	0	0	28.875	47.67236004943848	7.179840197753906	44.17512158203125	114.1004966259003	0	0	0	0	0	93.61299946212769
31753	0	0	0	263.0230030441284	30.11600032806396	0	0	49.47599847793579	0	0	11.42999982833862	0	0	0	0	0	0	0	0	0	0	0	0	0	0	21.12	0	126.2480026245117	63.12400131225586	116.5824016113281	0	0	0	0	0	0	0	0	0	.7200000286102295	0	50.09999999999999	0	256.6800109863281	0	0	0	0	106.2789002094269
31754	9.101000039577483	2.9	12.18299964427948	3.190000069141388	21.30011943573952	0	0	0	2.754999965429306	10.00600017547607	37.09271035001277	0	0	0	0	0	0	0	0	726.8945	0	0	0	7.06035	0	99.7770007133484	0	0	143.8119958782196	74.51600158691406	63.69355943813324	0	0	0	4.186000175476075	0	0	0	0	6.104109895801544	0	0	0	126.4560040283203	0	11.5765795173645	0	0	136.3989890376091
31755	0	0	0	0	0	0	0	0	0	0	17.40021000976562	0	137.8	0	0	0	0	0	0	0	287.2844269142151	0	0	0	0	0	113.1220024871826	13.63493976249695	0	0	0	0	247.4089730857849	0	5.011930118751525	0	0	0	0	63.36533011875152	62.53194086427688	5.727919881248474	0	0	0	0	0	0	82.04143998355866
31756	0	0	21.83999938964844	283.04	71.14920000000001	0	0	0	0	0	15.49521051535606	0	0	0	0	0	0	0	0	0	0	0	0	1.360000038146973	0	104.2461685016632	42.84749889373779	0	56	0	15.04000015258789	0	0	0	56.00000000000001	0	0	0	0	0	0	140.60565	0	0	0	0	0	0	108.9139126115441
31761	0	.550000011920929	9.800000000000001	1106.374988555908	109	0	0	0	0	6.199999809265137	24.72440959701538	1.524789964532852	0	0	0	0	0	0	0	66.084	0	0	0	12.42146056747437	4.425609858131408	79.91999847412109	21.36399925231933	0	0	79.45600021362304	1.668939982509613	17.44399978637695	0	0	0	0	0	0	0	0	0	0	110.7	188.5919970703125	26.6625	0	12.39999961853027	0	91.50614941024782
31762	0	0	0	90.34499999999998	0	0	0	0	0	0	.033600001335144	0	0	0	0	0	0	0	0	0	0	0	0	40.92387949066162	0	7.330819874429704	0	0	0	92.5797643600464	0	0	0	0	24.8593794549942	10.85811986374855	0	0	0	9.429419863748549	0	0	0	0	0	0	0	0	12.58279999732971
31763	0	0	0	335.5	38.01499974131585	0	0	0	0	5.104000110626221	158.6764069188595	0	0	0	0	0	0	0	0	0	0	0	0	225.31105	0	40.36799911499023	0	0	0	97.44	6.495999889373779	0	0	0	0	0	0	0	24.12799911499023	19.12574966669083	0	76.31600044250487	0	346.1140148925782	0	69.44849710464477	0	0	159.063898636818
31764	1.611719957304001	4.477	2.148960085391999	4.835160085391998	0	0	0	1.48470005607605	0	2.604000053405762	13.47049999928474	1.415119940185547	0	0	0	0	0	371.2896	0	0	76.375	0	0	25.38357945795059	0	20.6385403418541	34.80750074386597	80.07231833581925	66.22456238327027	0	11.550660085392	0	0	0	0	0	30.6425	0	43.3125	42.42712019076347	0	49.50000000000001	0	0	0	46.29899806976318	0	0	37.93789989318847
31765	2.391840095043182	47.88645993089675	45.55312090201378	8.431290146923065	0	0	18.92	0	8.297199996948242	14.50799955368042	17.03334019880295	0	0	0	0	4.907279898262025	15.75	0	0	404.62	0	1.173480025434494	0	1.296749983727932	0	103.6881209888458	0	21.33600036621094	75.58056194152832	0	37.56516918058395	0	0	0	0	0	0	0	0	.3600000143051147	0	25.05	0	300.105	0	0	8.483999786376954	1.287999973297119	270.1281790991425
31766	0	0	0	0	1.575	0	0	0	0	3.144000091552734	12.92791014800072	0	0	0	0	0	0	0	0	0	16.51	0	0	4.995	0	31.32400093078613	57.22649930477142	3.864000053405761	21.72799957275391	49.32000000000001	1.668939982509613	0	0	0	0	25.515	0	0	0	21.14100069522858	25.87949965238571	348.0975	0	0	0	72.97500133514404	0	0	115.0524992940903
31767	0	0	0	0	157.5	0	0	119.75	0	0	.5039999866485596	0	10.30399978637695	0	0	0	145.9552	0	0	0	0	182	0	0	8.736000213623047	70.97999839782715	4.731999893188476	138.0625	0	0	0	0	0	0	0	0	0	0	0	9.99	0	0	0	0	0	0	0	1.063999986648559	14.5250001001358
31768	289.75	0	5.627999839782714	0	0	0	0	0	0	7.98	18.44289987504482	0	179.4	0	0	0	0	0	0	175.5	0	0	0	5.252000000000001	0	70.05525004863739	31.73016067810059	0	56	0	7.133559991264343	0	0	0	0	0	0	0	8.4	0	0	0	0	104.3542383789062	0	0	0	0	38.8181993391037
31769	0	30.7104	0	0	21	0	0	0	0	2.338000106811524	19.04979962234497	0	0	534.75	0	0	3.065999946594238	0	0	0	0	0	0	0	2.338000106811524	78.44168140563966	0	0	58.8	0	14.40577972106934	0	0	0	0	0	0	0	0	0	0	0	0	110.0119982910156	0	0	0	0	217.345018833828
31770	3.079999923706055	13.36000061035156	16.87489011039734	238.5318005493164	25.17342975349426	0	0	13.88799957275391	0	8.746980046463014	4.23008000509739	4.042500078678131	0	0	0	7.880000305175781	4.631900000000001	0	0	0	0	18.5276	7.909860271835328	1.839999961853027	0	51.7663199336052	0	32.48448018836975	9.677789985466005	20.06400043487549	24.9791197924614	0	0	0	6.720000000000001	7.333999907970428	16.73600009202957	0	21.6615	19.90046001996994	2.895	89.28736197204591	0	107.4045029449463	0	19.88300032138824	5.280000078678132	2.227500039339066	295.7557296589136
31771	8.552339977288247	13.50587026286125	14.76312004542351	14.6083905257225	24	0	5.5126	0	5.5126	17.2200001335144	24.28024997413158	0	0	0	0	0	0	0	0	0	0	0	0	2.388249944448471	0	84.97125176787375	28.61324965238571	224.8900044000148	0	201.9360012817383	8.232000126838685	0	0	0	0	12.7575	12.5560005569458	0	14.6	24.00250006914139	12.93974982619286	209.3807511138916	0	299.88544841156	0	0	0	.84	110.4059975767136
31772	0	0	0	55.26150152206421	27.97883961644173	0	8.535999832153319	24.73799923896789	0	0	30.26106944994927	0	0	0	0	0	0	0	0	32.55	0	0	0	1.32495	0	29.29999923706055	0	26.57474963665009	74.04000091552734	119.8920015716553	0	0	0	74.97999999999999	0	15.38249977111816	3.61875	0	0	10.36650025069714	4.3425	176.7489999580383	0	161.8305044174194	0	10.09650036334991	0	0	65.20750008106232
31774	0	0	0	0	0	0	0	0	0	0	5.951999816894531	0	22.1	0	0	0	6.955	0	0	0	0	27.82	11.87700040817261	13.3266	0	16.91235073242187	24.87770959444046	2.020649946737289	.5463600179672241	82.92570000000001	0	3.551340071868896	0	0	8.141209715080262	0	0	115.9419805698395	0	62.28717014245988	0	9.18687014245987	0	24.19956113967896	0	0	0	0	27.74104997711181
31775	1.071000032424927	259.25	1.427999935150146	0	2.012200031995773	0	0	0	0	16.70399948120117	11.24667994251251	0	0	0	0	0	0	0	0	279.35	0	0	0	5.382000131607056	18.90599973678589	83.03699936866759	0	28	0	0	.4137399999141693	0	32.40000000000001	0	0	0	0	0	32.487	44.40000000000001	0	49.50000000000001	0	91.43512391357422	0	0	0	0	76.8641786406517
31778	9.993609594440461	27.21664040555954	35.51569040555954	29.55556918888092	37.21024999999999	0	0	0	9.35572020277977	51.19200241088868	21.61664032211304	0	0	0	0	0	0	0	0	0	0	0	0	0	0	124.7390140331268	0	0	0	691.4080096435547	22.12	0	0	0	0	25.66975967788696	8.444000000000001	0	0	5.741920161056519	10.1328	0	0	377.6156903076172	0	0	0	0	6.7552
31779	0	0	0	61	0	0	0	0	0	0	70.03847021217346	4.241749820709228	0	0	0	0	0	0	0	0	0	0	0	88.3945988998413	0	98.19375012207031	0	0	0	0	0	0	0	0	0	0	0	0	0	20.4700997587204	18.65409078197479	0	0	0	0	243.1002480697632	0	0	45.90674987792968
31780	4.961339868569374	13.50587026286125	6.615120262861252	14.6083905257225	0	115.15	7.295459964942932	0	5.5126	0	4.555739880275727	0	0	0	0	284.5000001168251	0	0	0	0	0	0	0	2.023000056743622	0	36.95400038480759	0	109.173003616333	0	87.14850101947783	0	0	0	0	0	0	0	0	0	.3600000143051147	0	25.05	0	299.88544841156	0	0	0	0	62.0240004825592
31781	17.28999936103821	12.89599952697754	6.323999881744385	14.01200023651123	0	0	8.554749881744385	0	0	0	16.63724009413719	5.656869760894775	0	0	0	0	0	0	0	0	0	0	0	0	0	54.06157013673783	0	0	144.6000009155273	145.3200042724609	279.198320659256	0	38.56346088619232	0	41.39838875160217	23.46331088619232	7.66622988922596	73.30623875160217	0	5.11082011077404	0	16.84000015258789	118.63175	14.14439978027344	29.28976937580109	3.436229843950272	0	0	74.76039962234496
31782	2.198000022768974	6.646999967098235	6.442499969005584	464.0117501467466	59.96135004553795	0	0	0	4.440750091075897	2.729999876022339	14.02232008600235	0	0	116.25	0	0	0	0	0	0	0	0	0	0	0	75.90694947681428	0	0	0	38.40000000000001	45.04500198364258	0	0	0	0	0	0	0	0	0	0	79.0912	0	0	0	0	0	0	13.05440991005898
31783	0	0	0	59.13199882507324	16.40798977565765	0	0	15.99	0	0	5.156910034441948	0	47.38500000000001	0	68.25	46.9898	0	0	0	0	0	0	0	20.46193974533081	0	22.88632971403599	2.964000044167042	0	0	0	92.36000061035156	0	0	0	0	0	0	0	0	0	0	217.1663465507507	0	0	0	0	1.554	15.4983	36.28515971647501
31784	.8704000129699707	2.339200103759766	69.40931197471618	2.556799896240234	0	0	0	2.72	5.769600051879882	4.406400207519531	4.328500045776368	0	0	0	0	0	25.18465941419601	60.41709999999999	0	0	0	0	0	0	53.44061882839203	147.2223973388672	0	0	0	70.38	11.152	0	0	0	0	0	0	0	0	0	0	0	0	0	0	0	9.11174027862549	0	87.41930072021486
31785	0	0	888.13	101.7269980621338	33	0	0	0	0	0	13.49304022464752	0	0	0	0	0	40.9512	0	0	747	0	217.74	0	0	14.21550066947937	71.17199981689453	0	128.4460182437897	0	0	35.30600024223328	0	0	0	0	21.17747956094742	0	0	0	38.21154087810516	0	366.4624729751587	0	0	0	48.80028175621032	18.576	7.015200000000001	30.51899937152862
31787	6.614999699592591	64.33560060081483	59.45400062799453	111.691496887207	0	0	6.3	0	12.47999988555908	29.01599910736084	28.64520027751922	16.89186956062317	0	0	0	0	31.44000091552734	0	0	0	0	0	0	14.55900043487549	0	105.8425211929321	0	0	40.58706053924561	0	205.3129148251533	0	0	0	0	0	0	0	0	20.92250001430511	18.3546	25.05	0	731.0924975967407	0	42.94724802017212	27.47100039482117	0	674.3567372985839
31788	0	0	0	182.54	24	0	0	0	0	0	31.9750004196167	0	6.2166	6.0572	0	0	0	0	0	0	0	0	0	16.33599988746643	2.454759939193726	69.42735854873656	0	146.3119985675812	0	0	0	0	0	0	0	0	9.04800022125244	0	21.00500005245209	12.49000005245209	0	175.3919972991943	0	0	0	17.16899966239929	0	0	54.86121016459465
31789	3.779999899864197	10.29000020027161	5.040000200271606	964.161222743988	12.97099954605103	0	4.2	0	4.2	0	1.665999971628189	0	179.4	0	0	0	0	0	0	0	0	0	0	30.6129996061325	0	25.9409990644455	0	513.5960204648972	0	0	0	0	0	0	0	0	3.926999943256378	0	50.40000000000001	1.309000028371811	0	14.99400045394897	0	228.4800064086914	150.0251	0	0	0	141.7277473425865
31790	0	0	46.75859999999999	11.09199954986572	166.2528	0	0	4.955999774932861	0	44.68044198188781	14.91100048065186	0	0	0	0	0	0	0	0	1805.26	0	0	0	0	0	575.6487680400849	0	314.8453180459976	42.60227900905608	0	10.62	0	0	0	0	0	0	0	0	25.977	0	532.0089679275512	0	0	0	0	0	0	109.4290002250671
31791	0	0	0	14.98199966430664	57.75840000000001	0	0	0	3.748499900698662	1.408000030517578	11.9113800453186	0	0	0	0	0	0	0	0	86.925	0	0	0	0	0	77.7491384262085	55.52166972293853	0	0	149.3547458457947	15.9786	0	0	0	0	0	0	13.43655	0	3.704129930734634	0	172.2438	0	2.358000030517578	0	0	0	0	84.39581955122948
31792	0	122	0	0	29.4672	0	0	0	0	0	21.38881992225647	0	0	0	184.08	0	0	0	0	0	27.45	0	0	0	0	72.77102951498031	30.70091964378357	0	5.3070001745224	33.6	20.5436	0	0	0	0	6.0389999127388	0	17.2753	0	12.63138025999069	0	136.9193986038208	0	0	0	0	0	0	107.9778087165356
31793	2.126339943671226	5.788370112657547	4.923120181322098	67.26089022531509	0	0	2.3626	0	2.3626	6.336000137329101	0	0	0	0	0	0	0	0	0	0	0	0	0	3.582579916667938	0	11.14257991666794	0	4.893279916667938	0	78.84	2.16	0	0	0	0	0	0	0	0	0	0	0	0	128.5254436050415	0	0	0	0	4.17
31795	1.469999974966049	4.095000100135803	1.994999974966049	4.515000200271606	7.06	0	6.559000103473663	0	1.889999949932099	2.338000106811524	0	0	0	1023	157.56	0	3.065999946594238	0	0	0	0	0	0	29.466909633255	2.338000106811524	5.361999893188476	0	95.27399795532227	0	0	0	0	0	127.350997543335	73.01349754333496	0	0	0	0	0	0	0	0	128.3099967956543	0	75.15685653533936	0	0	11.56400005340576
31796	0	0	0	0	12.40800026893616	0	0	0	0	4.794000134468079	50.39717976551056	0	0	0	212.16	0	13.59824017524719	0	0	0	0	54.94423929901122	23.33751964950561	0	0	162.3809997749329	0	56.3959992980957	37.62800140380859	0	115.7771205499649	0	46.95299892425537	0	0	0	0	0	0	0	0	0	0	248.2375106811524	0	0	0	0	22.87799986839294
31797	0	0	8.656830262088775	290.2740008544922	30.5050210483551	0	0	13.88799957275391	6.611999778747559	8.646300110626221	18.88263983411789	0	0	0	0	0	0	0	0	809.24	0	0	0	57.90569944992065	.6375999999999999	95.1773403608322	40.37645903129577	37.41909948120117	7.969780262088776	0	209.776001663208	0	0	0	0	0	0	0	0	4.80935	0	97.9733341934204	0	0	0	53.3274	0	0	77.01995004663468
31799	0	0	0	557.7105006599427	42	0	1.782859964942932	10.72599967002869	1.58	8.550000000000001	15.02465948123932	0	0	0	0	0	0	0	0	0	0	0	0	0	0	74.17999782562256	56.09	12.765	12.765	12.765	31.67651997634172	0	143.5876593837738	0	0	8.136859810733796	7.839170094633103	0	16.8	17.7098404009819	1.190760047316551	67.65000000000001	0	0	0	0	0	0	15.23645032997131
31800	244	0	0	0	14.13	0	0	0	.79	0	9.004500296115875	0	0	0	0	0	0	0	0	0	0	0	0	18.6325005531311	5.582499861717224	65	33.77250006914139	0	80.6820036315918	0	0	0	0	0	0	0	0	0	7.224	11.42400045394898	0	24.75	0	0	0	43.5539981842041	0	6.452499723434448	61.08249944686889
31801	0	0	0	0	12.285	0	0	0	0	0	7.139340264701843	0	0	0	0	0	0	0	0	0	0	156	0	0	0	81.24299941062927	0	3.864000053405761	21.72799957275391	44.4079993057251	14.84755964412689	0	0	0	0	0	0	0	0	0	0	67.06699722290038	0	0	0	0	0	0	6.615999937057494
31802	2.51099992275238	235.7160003089905	9.384129653739929	7.53300015449524	36.88420961647034	0	7.16	0	11.09399967193603	0	7.575669864821435	0	0	0	0	63.6	0	0	0	0	0	0	0	0	0	108.6850009536743	0	21.38161943836212	43.64662980823518	0	123.2549969100952	0	0	0	0	0	0	0	0	6.352669952058792	0	170.8841230682373	0	42.43319934082032	0	0	0	0	36.08099940299988
31804	185.3400000572205	6.480000114440919	81.93050118446351	7.019999885559082	28.35	0	0	0	3.674999937415123	2.066999950408936	14.08850033044815	0	0	0	0	0	0	0	0	0	0	0	0	2.684000058174133	0	106.0165026950836	0	69.90599906921388	7.35	0	105.269997253418	0	41.32499861717224	0	0	0	0	292.2937459945679	0	6.52499982714653	0	0	0	144.5422525978088	135.575005531311	0	0	0	14.65100030422211
31806	2.205000066757202	0	11.59683012857437	0	70.0450210483551	0	0	0	0	28.78680043559075	57.9862496001482	0	0	0	0	0	0	0	0	174.375	54.35324825763702	0	0	67.32624923646449	0	113.5585394591332	99	71.70621928100586	77.50377875146866	399.1995069694519	99.56069996643068	28.50704932403564	0	0	0	0	.6864000148773194	39.20399848937988	75.79949999999999	18.63335039196014	0	162.3703341934204	0	162.5640069580078	0	0	0	0	156.1874949331284
31807	0	0	29.47200073242188	305	28.35	0	0	25.83040001487732	0	0	31.74060014438629	0	0	0	0	0	0	0	0	0	0	0	0	1.080719986438751	0	115.7739986419678	0	113.1942485618591	0	91.31000175476073	8.015999908447265	0	0	0	0	0	0	0	13.8	37.98000004291534	0	97.61239913749694	0	213.9000091552734	0	0	0	0	94.54247865982057
31808	0	0	0	73.68200202941894	0	0	0	32.98399898529053	11.80599995613098	0	2.436999958753586	1.415119940185547	0	0	0	0	0	0	0	0	0	172.0000076293945	0	0	0	38.35999959945678	0	53.025	7	0	106.03	0	0	0	0	0	3.779999899864197	0	0	0	0	8.084999799728394	0	0	0	0	0	0	44.27180068473816
31809	1.838759954452515	84.22592036437989	2.459640045547485	5.444639817810058	47.52160000000001	0	0	0	0	.7880399886131286	10.59807994346619	0	0	813.75	0	4.704360182189942	52	0	0	0	0	0	0	10.77347997722626	.45	36.42875927734375	0	0	0	17.47200042724609	112.7093606563568	34.88799957275391	0	0	0	0	0	0	0	0	0	79.0912	0	49.11249923706055	0	0	0	0	16.7141601776123
31811	0	0	0	132.637502117157	75.89360000000001	0	0	59.3699989414215	0	1.39200005531311	9.849680252838134	0	119.728757081604	0	0	0	0	0	0	0	0	0	0	4.06	0	118.2573584007263	0	18.76	8.4	0	0	0	0	0	0	0	0	0	0	0	0	177.9552	0	0	0	0	4.089000110626221	0	102.0309299606323
31813	0	0	0	0	78.93600109100342	0	2.816000061035156	0	0	0	37.05679065279961	0	0	0	0	0	0	0	0	0	0	0	0	0	0	89.35441159667968	28.61324965238571	0	0	0	153.8639989089966	0	0	0	0	12.7575	0	0	0	10.57050034761429	158.5137541902065	312.4727543640137	0	0	0	0	0	0	137.8872483801842
31814	9.907200439453124	0	48.38399879455567	0	1.653839956188202	0	0	0	18.20160021972656	0	49.89681891517638	0	0	0	116.582396484375	0	0	0	0	0	0	0	0	27.7937	0	217.9124016876221	0	365.2460017395019	58.8	0	77.33439808654785	0	0	0	0	0	5.421509844207764	0	0	26.49599945068359	.7963800194740296	0	0	0	0	0	0	0	167.7315207294464
31816	233.0300000357628	6.600000143051147	3.225000143051147	31.68382067642212	28.055	0	0	10.99383966178894	1.79	1.676999938488007	14.72026041052342	1.06133995513916	0	0	0	0	0	0	126.04	0	0	0	0	.4976999773979187	0	59.69159898948669	0	123.65	0	0	106.0438365503311	0	0	0	0	0	0	0	14.4375	.0900000035762787	0	6.262499999999999	0	83.68000000000001	0	0	0	0	28.81983020147085
31817	2.764999962449074	865.7104963088035	7.320499935746192	20.90150052547455	3.023999919891358	0	2.834999924898148	6.303499860763549	9.124999867677689	0	38.85599946022034	0	0	0	0	0	15.72000045776367	0	0	24.375	0	0	0	60.49499999999999	.45	26.14049964904785	0	0	0	73.27600021362305	10.84799991607666	0	0	0	0	0	0	0	0	.84	0	0	54.735	192.4649951934815	0	0	0	0	56.79999962568283
31819	0	0	19.00035	808.25	69.21063995618822	0	0	0	0	18.15589080533981	18.18571964950562	0	0	0	0	0	0	0	0	0	0	0	0	54.0457	0	178.1810632213593	0	33.35617040266991	17.31142959733009	0	0	0	0	0	0	0	0	0	0	10.55575	0	216.1817632213593	0	0	0	0	0	0	85.8561992980957
31820	1.469999974966049	4.095000100135803	4.199999974966049	4.515000200271606	0	0	2.321999967098236	0	12.01099995851517	.945	25.33612057847977	0	0	0	184.08	0	0	0	0	0	0	0	0	2.140000052452088	37.90800178527832	141.0089997439385	0	0	0	5.176499886512756	1.223999991416931	296.055	0	0	26.07100085735321	24.27300042867661	0	0	0	64.72799828529358	0	87.20299828529357	0	128.3099967956543	0	140.2440034294128	0	0	41.24899993896484
31821	0	244	.9800000190734863	0	0	0	8.041999912261963	0	.2799999952316284	2.9	14.02049992322922	0	0	543.75	70.6875017285347	0	471.25	0	0	0	0	19.03124913573265	170.3749930858612	30.05650032043457	5.582499861717224	80.8840005493164	5.727500069141389	0	23.52	35.6265013885498	214.4160000216961	0	0	0	0	12.69449982643127	0	0	0	0	0	0	0	0	0	0	0	6.452499723434448	38.00049913406372
31822	0	0	673.75	228.86955519104	54.1515990562439	92.988	0	0	0	8.906399764060975	15.52816044578552	0	179.4	0	0	7.257600108146669	242.5206109161377	0	0	36	0	0	104.6501981124878	11.62614014697075	8.523269776153565	101.9035238850117	8.790389858222008	0	23.2555990562439	0	1.668939982509613	112	0	0	0	0	0	0	0	5.195399764060975	0	106.1346037750244	0	0	0	0	28.8966996421814	2.14375	249.3257184680939
31823	1.441499955654144	3.905999822616578	1.906499955654144	236.9814963626862	46.14659936904908	0	0	0	1.766999977827072	0	44.33399915695191	0	0	0	0	0	0	0	0	0	0	0	0	1.424999952316284	0	83.95219793701172	0	0	14.175	159.3	80.39850070953369	0	0	0	0	0	0	0	126.3255	0	0	153.9681030006409	0	94.29599853515626	0	0	0	0	105.0374001848698
31824	0	1072.444500107169	0	79.07600224375724	42	0	6.29	32.98399898529053	28.6379991531372	7.4425	21.9160002708435	0	0	0	0	0	0	0	0	0	0	0	0	35.62899931669235	0	275.6675025939942	0	48.54600085735321	16.6315002143383	0	247.5254974067211	0	0	0	0	0	0	0	0	19.06725054740906	17.24325047492981	484.9849900817871	0	0	0	0	0	0	61.45350156664848
31826	1.260160018777847	84.55918015022277	2.193340075111389	3.7411	27.79	0	0	1.483690056037903	0	0	22.41760984330178	0	0	0	0	0	0	0	0	0	0	0	0	4.990769849777222	16.3725	29.72826984977722	0	53.14949927330017	0	88.32000122070312	4.638890063190461	0	0	0	0	8.762999818325044	0	0	0	16.13468037035465	0	151.6379970932007	0	94.29599853515626	0	20.19300072669983	0	0	74.58472219285966
31827	0	0	0	1.27	21	0	4.73	0	9.539999999999999	5.096400012969971	25.67960018730163	0	0	0	0	0	0	0	0	0	0	0	0	4.485899992465973	0	80.91659912490844	0	0	0	26.20800064086914	252.371796705246	78.45999984741211	48.25600158691407	0	7.7056	7.280000000000001	38.74410022068024	0	57.75	9.672000198364259	1.04	10.296	0	35.36099945068359	0	0	15.12	0	42.31519959163666
31828	22.4986805565834	59.25096104640961	31.71254989509582	293.1642202777863	0	50.22499999999999	0	0	0	4.350000143051147	8.862499856948853	0	68.90000000000001	0	259.51525	45.34081110482217	0	0	89.73500000000001	37.05	0	78	0	14.73038981666565	0	21.66250057220459	0	0	0	216.2999954223633	5.319999885559082	0	70.92321202659606	0	0	0	0	0	0	12.21897974667549	0	42.5008	0	0	0	0	0	0	108.2224400951862
31829	0	0	93.95599994659425	198.25	50.00499997496605	0	.245	0	0	0	18.61980941883326	0	0	0	0	0	0	0	0	0	0	0	0	32.33424996137619	0	1.62	7.222869876098633	36.93074953079223	0	35.96400123596192	0	0	0	11.745	6.885000000000001	0	0	0	3.612	.1729000024795532	9.513100164413451	3.869800079345703	0	73.66874885559082	0	0	0	0	92.25840166301728
31830	8.30399988591671	24.09809949159622	18.91019967520237	271.6437994160652	39.88160073852539	0	8.612999771833421	19.9408003692627	29.88700029492378	1.064800023078919	10.12679977798462	0	0	0	0	73.75479999999999	0	0	0	248	4.356	0	0	4.800000190734863	0	157.6218014945984	0	0	0	0	316.163690574646	174.15	0	0	0	0	0	0	0	0	0	0	442.8	192.4649951934815	0	0	0	0	148.6435191783905
31831	0	0	0	0	70.23999999523163	0	7.870560312747956	13.20030023312569	16.40967940893173	.4199999809265137	52.64214016218185	0	0	0	0	0	0	141.12	0	0	22.66949965953827	35.752	0	0	0	72.74700009536743	85.26440000000001	156.1299980163574	48.3	0	76.10730123853683	0	208.3094945526123	0	92.9566518650055	8.250559896469115	2.714	14.416	0	17.39464046669006	3.2568	8.35	0	121.3700833129883	0	0	0	5.151999893188477	130.4658439181328
31832	0	183	0	49.12318135299682	0	0	0	21.99015932350159	0	0	22.9450002849102	0	89.7	0	106.08	3.863999919891357	0	0	0	0	0	.9240000200271606	0	.4726799874782562	5.58025	40.08400115966798	104.7667483949661	0	0	44.59950160503387	98.87625	0	72.47099887847901	0	33.6	0	0	41.65424839496612	0	14.30550040125847	0	0	0	0	0	0	33.6	0	42.8918912563324
31833	5.953499729633331	16.44300054073334	7.937999864816665	17.86050054073334	0	0	0	0	0	3.131000118255615	8.221500270366668	0	0	0	0	0	0	0	0	0	0	0	0	89.0145988998413	0	14.26	0	0	0	0	256.0004978370666	0	0	0	0	0	0	0	0	49.32899891853332	0	0	0	135.2295021629334	0	0	0	0	91.72521948299408
31835	0	468.2499971389771	37.5	87.37499713897705	67.41119877052307	0	0	23.20559938526154	11.60279969263077	3.058000066280365	19.35499978065491	0	0	162.75	0	0	0	0	0	249	5.156800076842309	27.07319877052307	0	16.92549961471558	12.08000030517578	79.39290070462226	31.79999984741211	0	254.9757041213036	0	74.34155099129677	0	0	0	0	0	0	0	0	0	0	40.22699903488159	0	854.3699798583986	0	24.92050096511841	0	0	133.8816984591484
31836	488	15.6681	2.852640086364746	0	10.05216034545898	0	0	0	4.73	1.3584	13.106250020504	0	0	186	0	0	0	0	0	248	0	0	0	24.44022978358269	0	77.85059068927765	0	83.04579900817872	2.626240086364746	0	7.237169857692718	0	0	0	0	0	33.8919994354248	0	28.875	1.5848	0	76.28464138183594	0	0	0	0	0	0	171.7755791020393
31837	16.28640039825439	45.10080079650879	21.924	48.65039840698243	0	0	0	0	0	3.477000031471253	21.09281982157231	0	0	93.75	69.60750029802323	31.52880079650879	81.25	0	0	0	0	3.281249850988388	459.4701055095672	0	0	33.94491116657257	0	0	0	167.2859989929199	0	0	0	0	0	0	0	0	0	.2160000085830689	0	15.03	0	241.1450103759766	0	0	0	0	11.92320013046265
31838	224.1470004463196	0	8.9064	625.25	31.89469999165535	0	9.460000000000001	0	0	8.51056037750244	31.2310001335144	0	0	0	0	0	0	0	0	0	0	0	0	83.95599964141847	0	159.7382433620453	0	15.63568018875122	8.114719811248779	0	39.19499888420105	0	0	0	0	0	0	0	0	4.948	0	101.3350415100098	0	0	0	0	0	0	79.22069999265671
31839	0	0	0	578.14735	.3938399895668029	0	0	0	0	0	22.36632004814148	0	358.8	0	0	0	0	0	0	0	226.8	0	0	67.60349944992065	16.02244045090675	8.627499675750732	2.125	18.85569032363892	0	0	318.6420021057129	0	0	0	0	0	0	0	0	0	0	0	0	0	0	40.7175	0	0	76.83438803424835
31840	12.13492950754166	33.04832049245834	27.08748082008361	35.88840901508331	84.99319138488769	0	0	0	11.36036024622917	14.86409985122681	1.7177	0	0	0	0	0	0	0	0	0	0	0	0	0	0	133.9915110170365	0	18.8947	9.962660327625276	0	0	0	0	0	0	0	0	0	0	6.011950000000001	0	122.4720152420044	0	0	0	0	0	0	102.508998670578
31841	1.522500050067902	13.71360009441376	4.244910014700889	375.9577500343323	1.78125	0	2.59225003182888	11.6	20.50949946045876	4.09200002670288	3.61145	0	44.2	0	184.08	0	0	0	0	496	0	0	0	0	0	146.582422741735	0	41.52799974441528	6.882000088691711	0	16.31556998224259	0	0	0	0	0	0	0	0	8.624000024795532	0	164.9819943237305	0	35.91000080108643	6.726000108718872	0	2.8035	0	31.94880003890991
31842	0	0	0	0	46.65599876403809	0	11.17800015449524	0	0	0	20.51506995944977	0	34.45	0	0	0	0	0	0	0	49.83069000458717	0	0	0	0	47.56249870300293	43.29691965236663	40.18832860946655	75.1485	0	42.59464907302856	46.37249794006348	0	0	8.292830347633361	0	40.685	22.23571965236664	43.323	17.02064984550476	0	59.97995	0	0	0	0	0	4.2499	.1443
31843	0	0	12.7859999871254	65.44799835205079	120.4	0	2.304000091552735	0	3.312000045776367	27.53100043773651	.1575	1.025999987125397	551.2	0	0	0	0	0	0	0	0	0	0	.6239999771118163	0	45.13649949073792	0	0	0	0	32.23199951648712	0	217.7955035018921	0	0	0	0	0	0	0	0	0	0	0	0	0	0	3.083850048065186	50.32800018310547
31844	0	0	0	0	0	0	0	0	0	.3480000138282776	13.40480009441376	0	179.4	0	0	0	23.73000106811524	0	0	48.825	0	0	0	1.015	0	96.65650145530701	0	103.056001739502	0	0	0	0	0	0	0	0	29.76999950408936	0	0	.7200000286102295	0	50.09999999999999	0	127.5930415222168	0	0	6.254749960899352	4.2875	94.15499928474426
31847	0	0	82.22399780273437	19.16400009155274	0	0	0	5.21	0	4.223999938964844	24.62299952030182	8.045339817810058	0	0	0	14.80500040054321	0	0	0	0	0	0	0	6.876000280380249	0	129.1379990386963	10.7279997253418	28.045	0	0	43.35600107669831	0	0	0	0	9.472000122070313	6.241000075340271	0	5.135	12.78200012207031	0	16.51099969863892	0	152.128000793457	0	0	3.792000045776367	0	60.30709948406219
31848	19.8224996137619	48.09500041007996	657.0554994344711	51.85050125122071	48.63399913787842	0	0	0	31.08253034143448	16.56149974107742	21.5929993057251	0	179.4	0	0	0	0	0	0	0	68.14650103569031	0	0	4.0725	0	169.6263000171662	46.42958888607025	5.875999784469604	496.9499843788147	0	190.7900006914139	0	0	0	0	0	0	0	0	11.97800043106079	12.43	57.9	0	0	0	61.3221	0	0	428.3200759778977
31849	6.633999795913696	17.97599918365479	8.773999795913696	145.3667387840271	3.666999953985214	0	0	32.932879429245	20.82200012207031	0	24.53250045895577	0	0	0	0	0	0	0	0	0	0	0	0	28.76	0	162.0919993591309	0	50.99500179290771	33.83999910354614	0	370.0060032653809	0	0	0	0	0	0	0	0	0	0	0	0	0	0	16.21199926376343	0	0	133.1031733707428
31850	3.779999899864197	10.29000020027161	125.8820024585724	377.1300004005432	56.7	0	6.56	0	9.016169961857795	0	11.61799995422363	0	0	0	0	0	0	0	0	0	0	0	0	0	4.945	45.37299934387207	0	175.178235925293	0	0	0	0	0	0	48.61595918121338	0	0	0	0	0	0	0	0	228.4800064086914	52.60262066116333	0	0	0	377.5998463969231
31851	0	518.5	3.301999950408935	0	0	0	.2275	0	0	0	11.73700011134148	0	0	0	184.08	0	0	0	0	28.125	0	0	0	1.121379958868027	40.1109	25.34499985218048	0	0	0	0	130.3259982299805	0	0	0	0	0	0	0	0	3.085500086545944	0	37.02599930763245	0	0	0	27.145	0	0	46.36501057322025
31852	16.8507494956255	362.61875	12.2680202696085	12.97649969816208	32.43738077659607	0	0	0	5.239500102102757	3.0537	22.07852984385491	0	0	0	0	0	2.625	0	0	651	0	0	0	22.00799957275391	0	121.5842601915359	11.87570971508026	268.4769000000001	57.33507019414902	0	188.6340012073517	0	0	0	0	0	0	0	0	188.6776549209595	132.2932483863831	72.57627310638428	0	0	0	15.6849	0	0	56.81574903488159
31853	0	.4331800093889237	6.016000089645386	1067.5	98.5	0	0	92.31700010299683	0	4.883119849777222	19.31600001955032	.5640000224113465	0	0	0	0	0	0	0	0	4.544000067710877	0	0	0	0	131.8058429115295	0	0	0	52.41600128173828	.6615	104.6639987182617	0	0	0	0	0	0	53.99100054168701	11.92799945831299	0	15.90399972915649	0	0	0	39.19200054168701	9.766239699554443	.5640000224113465	185.7764501895905
31854	232.7499961853027	0	24.79	225.763999786377	.0539999985694885	0	0	5.98290012550354	0	.1259999942779541	14.75900002908707	3.78	1.035999982357025	0	0	1.88699996471405	0	0	0	37.5	0	0	0	14.3930005645752	0	9.207000360488891	24.50780915679931	0	0	135.2625	0	0	0	97.95480000000001	25.9722	0	0	0	16.2435	44.35200001664161	0	73.08629999999999	0	0	0	0	0	0	69.5833294921875
31855	0	0	0	0	24.22	0	0	0	0	0	29.34932005319595	0	0	0	184.08	0	0	0	0	0	0	0	0	0	0	43.74116028442383	0	177.4498358322143	0	0	0	0	0	0	0	0	4.671000082492829	0	12.975	5.708999917507172	0	13.32099967002869	0	173.0570074462891	0	0	0	0	54.43699902534485
31856	4.095000171661377	1.215	458.65	107.0520013427734	72	0	9.460000000000001	0	0	1.455999946594238	21.98639989185333	0	0	0	0	0	0	0	0	0	0	0	0	3.39	0	138.5765005493164	0	0	0	51.2	15.07499957084656	0	0	95.35499999999999	0	0	0	0	0	0	0	245.8335042572022	0	48.116	0	36.195	0	0	93.8865418045044
31857	738.0989999234677	16.69199938774109	8.185499846935272	18.13650030612946	0	0	23.82250000953674	27.7	0	.96	9.569700290679933	0	0	0	0	0	0	0	0	0	0	0	0	.15	0	73.25999946594239	21.995	0	0	340.0499885559082	259.5002901906967	0	0	0	0	0	0	0	7.199999999999999	0	0	11.27999954223633	0	0	38.88	0	0	0	10.00366983814239
31858	3.843999881744385	10.41599952697754	76.24025131225586	11.28400047302246	10.25999972820282	0	10.25999972820282	10.97249972820282	4.711999940872192	0	39.01824864804745	10.52799957275391	0	0	0	0	0	0	0	0	0	0	0	0	0	132.2757485771179	0	63.39614034843444	40.02150071144104	116.6184984970093	224.0860018241405	0	0	0	0	3.894359919261932	0	0	0	7.026780161476135	0	67.38935870819091	0	518.3802510452271	0	8.973960322952269	0	0	101.4985002923012
31859	3.4335001039505	0	14.18799977302551	0	0	0	0	0	0	11.69200015068054	68.52099885940552	0	0	0	0	20.79	0	0	0	0	0	0	0	27.72	0	122.9184997749329	0	107.715	105.84	177.75	83.46400083065032	0	0	0	0	0	0	0	0	0	0	5.221999893188477	0	241.1450103759766	0	0	0	0	171.2700017762184
31862	0	232.7499961853027	25.54760043811798	0	10.5	0	1.766000056266785	1.48470005607605	7.977000046372414	14.33499984741211	22.91030045104026	.2299999952316284	0	0	0	0	0	0	0	0	5.100939934921263	0	0	.4159999847412109	0	95.83450121879577	0	106.9732524490357	0	12.8	33.07679990386963	0	65.91199882507324	144.32	0	0	0	0	14.4375	13.25142001514435	0	20.6426	432.2175	0	0	0	0	.5900000095367431	120.7847808794022
31863	0	0	10.33900008678436	0	23.38400048255921	0	7.211680115008354	0	0	7.866000103950501	24.48949925422669	0	0	0	0	0	0	0	0	0	0	0	0	0	0	81.77299953460694	15.5820005607605	5.431999893188476	86.76000141143798	0	25.94400004863739	0	46.95299892425537	0	0	0	0	0	0	1.735999946594238	0	35.22400085449218	180.1877264465332	86.52850372314454	0	0	0	0	65.56199968528747
31865	0	0	21.83999938964844	0	112	0	0	0	0	.6550000190734863	19.58000024795532	0	0	0	157.56	0	0	0	0	0	0	0	0	49.19690917549133	0	28.62999954223633	0	10.1149998664856	0	0	16.18400017738342	0	64.58399841308594	0	0	0	0	0	0	5.311000065803528	0	38.055	0	0	0	0	0	0	111.0960010385513
31866	1.845999932289123	249.1119998645783	23.7499393812418	20.93603989219665	21.65841938343048	0	0	0	1.562000033855438	23.85267957501411	0	0	0	0	0	0	0	0	0	0	0	0	0	7.938119878387451	1.243320030403137	98.08291651115417	0	156.9475851101398	5.657050000000001	0	5.497479973745346	0	0	0	0	0	0	0	0	16.97115	13.90018061656952	96.57252819175719	0	130.0650026321411	113.85	0	0	0	162.3065595851898
31867	4.711999940872192	12.89599952697754	6.323999881744385	14.01200023651123	28.25	0	4.463999881744384	0	0	0	28.47037940750122	0	0	0	0	0	0	0	0	0	0	0	0	0	0	71.32974934768677	0	188.7734938430786	0	0	199.5159924316406	0	0	0	0	0	6.327000081539154	0	0	24.80128998365402	17.24325047492981	142.8255034732819	0	315.6279886108399	0	30.8611187133789	0	0	78.72999947547913
31868	4.157999939918518	366	76.16879897689819	0	39.14399951934814	0	0	0	2.267999939918518	0	15.4712006111145	0	0	0	212.16	0	0	0	0	0	0	0	0	3.0595	36.1021	57.41600135803223	0	18.76	34.48200096130371	0	93.94279708099364	0	0	0	0	0	0	0	0	0	0	0	0	0	0	0	0	0	70.41569893779754
31870	0	0	0	21.69799978256226	7.98	82.31200036239625	6.26999990940094	0	6.991999764442443	0	25.60189001954794	0	.6049199783325195	0	0	0	.4643400108337402	0	0	0	13.28238062553406	0	0	0	0	97.58400188446046	4.73849992275238	0	0	15.795	30.32399934768677	0	0	0	0	0	0	36.47750000000001	21.44748044586182	10.45246000270844	.0639	1.5833	0	106.2099971008301	0	0	0	0	142.9961195440769
31871	0	244	0	332.775	8.44	0	0	0	0	13.37600028991699	6.987860151457786	0	179.4	0	0	0	0	0	0	101.8875	0	0	0	40.10245950088501	18.36000072956085	172.9090640328407	0	157.6630363327026	0	63.02	74.78400115966797	0	0	0	0	0	0	0	0	5.399710151457787	0	64.79651878833771	0	0	0	0	0	0	206.7972460579872
31873	0	0	21.64239065523147	0	81.9036626209259	0	0	0	0	19.32990013446808	19.32330038337707	.7075599700927734	0	0	157.56	0	0	0	0	0	0	0	0	0	0	197.4418208410263	0	37.7883	19.92474065523147	153.9600036621094	0	0	0	0	0	0	0	0	0	12.02355	0	244.9369004837036	0	0	0	0	0	0	46.2994
31874	0	0	38.88	59.13	28.35	0	2.715999946594238	23.085	1.0632	1.551999969482422	36.85999932289123	0	0	0	0	0	117.78	0	0	0	0	0	0	0	0	57.83875939364433	42.66	0	0	243.5776981918335	16.43482013556957	0	0	56.06607891845702	0	0	23.93700090408325	0	24.64799909591675	69.27600045204163	4.86	29.86200090408325	0	0	0	0	29.75199907302856	0	131.138000962019
31875	276.0530000436306	5.3070001745224	13.48199965119362	33.306520586586	59.13845003433227	0	19.27219037508965	16.5792395321846	0	4.48199993133545	8.320599978065491	0	0	232.5	0	0	0	0	0	0	0	0	0	14.38840001907348	.6375999999999999	148.9261764695167	21.7769993019104	0	45.5669993019104	0	7.520000076293945	0	0	0	48.91	0	0	0	0	0	0	0	0	0	0	0	0	0	39.60176102523803
31876	5.710499768257141	19.25399961411953	7.654500231742858	661.4160001552104	21.38400046348572	0	0	0	0	4.882499999999999	0	0	0	243.756	31.68828077487945	0	211.2552	0	0	0	0	8.531459612560273	76.37687690048217	42.9511794330597	0	81.40949907302857	0	35.15400062084198	12.0435001552105	66.34800086975098	28.63800038695335	0	0	0	0	0	0	0	0	7.812000310420991	0	292.7084900665283	0	0	0	0	0	0	64.54064034113884
31877	1.921999940872192	5.20799976348877	2.541999940872192	646.1420002365112	0	0	0	0	2.355999970436096	0	18.33270006251335	.7075599700927734	0	0	0	0	0	0	0	0	0	0	0	0	0	54.55250036239624	0	66.31921915740966	123.015	0	108.4538009328842	0	0	0	0	0	9.617999839782714	0	2.1	0	0	23.26099980831146	0	173.0570074462891	0	0	0	0	161.9327474240303
31878	0	0	0	0	21	0	0	0	0	17.765	30.7798006515503	0	0	0	0	0	0	0	0	0	0	84.49999809265137	0	28.29599945068359	21.81200057983398	47.99800093650818	0	0	0	8.736000213623047	55.51319994735718	17.44399978637695	160.0719971466065	0	0	0	0	0	8.4	0	0	0	0	0	0	0	0	0	10.02599988698959
31879	122	0	0	0	36.91727949523926	0	10.65	0	0	.8045	9.15099994277954	0	0	0	0	0	0	0	0	74.39999999999999	0	34.98	0	2.6535	31.3113	60.78087948150635	0	65.2459984588623	0	0	0	0	0	0	0	0	0	0	0	20.60399961471558	10.80699980735779	167.1474812484741	0	42.55500183105469	0	0	0	0	71.95121813945771
31880	0	0	0	73.68200202941894	28.35	0	0	32.98399898529053	0	0	20.57644981570244	0	0	0	0	0	0	0	0	0	0	0	0	0	0	42.69649976730346	0	95.27399795532227	303.5969150962829	17.47200042724609	.8811	34.88799957275391	0	0	0	0	0	0	0	12.26265012874603	1.064999985694885	32.7	0	160.6601908737183	0	0	0	0	53.57548054323197
31881	0	0	11.87505	350.75	42.2224	0	0	0	0	11.34727050333023	1.508000049591065	0	0	111.1	0	19.61999969482422	0	0	0	0	0	0	0	0	40.27806189689636	144.0175816165924	0	20.84731025166511	10.81948974833488	0	0	0	0	0	0	0	0	0	0	6.59725	0	135.1116820133209	0	0	0	0	22.3965	0	16.81800004959106
31882	73.0944029045105	201.0095970954895	97.45920145225526	553.2604029045104	102.0439979934692	0	31.75999990701676	0	0	13.67599949836731	65.4804029045105	0	0	0	0	0	0	0	0	0	0	0	0	5.775000125169754	0	1053.848004513741	0	0	0	326.025	0	0	0	0	0	0	0	0	0	79.95199899673462	65.22399799346924	327.1720040130616	0	0	118.4625	0	0	0	28.93319963693618
31883	2.340000057220459	6.480000114440919	16.34999988555908	627.0999998855591	26.03999998569488	0	.9359999656677246	.7559999656677246	0	0	21.72449995994568	0	0	0	0	0	0	0	0	0	0	0	0	14.475	0	28.64400054931641	0	3.3925	0	76.80000000000001	99.77999725341797	0	0	0	0	0	0	0	0	0	0	0	0	0	0	0	0	0	11.1779997253418
31884	0	381.1	0	0	148.8883479642868	0	3.15	0	0	0	28.058500020504	0	0	286.4783942871093	0	24.54400039672852	41.93279928588867	0	0	393.8687885742187	10.10880017852783	0	181.916803352356	0	0	178.4354462566376	24.50780915679931	129.7259978485108	3.933000054359436	152.955004119873	0	10.48799978256226	0	0	0	0	0	0	0	0	0	540.4384083805085	0	294.2000122070313	0	24.13	0	0	42.48408011142015
31885	204.8251099172592	20.83264053812027	44.98119017381668	105.8810721161842	46.3067501821518	0	0	44.3780989818573	23.05272045121193	0	41.99049959230423	0	103.35	302.25	0	0	0	171.99	0	31.35	0	0	0	0	0	125.0835091388702	0	0	0	0	41.79000120162964	0	0	0	0	0	36.05	0	0	.9702000210285188	0	0	0	0	0	0	0	0	140.878001033783
31886	3.343749940395355	9.21875	4.49999988079071	10	125.9148	0	0	2.332659922790527	1.759499967098236	0	21.98074006404877	0	0	0	184.08	0	0	0	0	0	0	0	0	.045539998793602	0	141.3664772254944	0	0	10.2375	64.70099819183349	79.52250000000001	0	0	0	0	0	71.2575601158142	0	24.64799909591675	27.96600045204163	0	267.1356009040833	0	62.8639990234375	0	0	44.24134135284424	0	144.7900876531601
31887	0	0	0	0	0	0	0	0	1.354499976933002	0	6.370499942302704	0	0	0	0	0	88.85732002065181	0	0	0	0	0	0	2.078880082607269	33.73849066085815	30.80244033885002	16.93125	0	0	117.37599609375	0	85.05	0	16.4475	12.86775018453598	0	0	12.48074963092804	20.1850004196167	5.504000244140625	0	22	31.44375	75.18050323486328	5.030999815464019	0	0	0	42.12872100172043
31889	5.509999930858612	63.9	7.394999861717224	3.190000069141388	20.8799994468689	0	0	0	2.754999965429306	0	94.02431058878899	0	0	0	0	0	0	0	0	0	0	0	0	0	0	87.07491887168884	0	0	11.88999972343445	290.28	71.48999934196473	0	0	0	92.40000000000001	0	0	0	43.3125	134.0102700146675	1.437630039596558	15.54334031677246	0	462.941499786377	0	0	0	0	138.7737190322399
31890	350.75	15.6681	0	71.88150197982787	1.259999966621399	0	0	32.17799901008606	.5925	.2534999907016754	29.04240951981545	1.049620013999939	0	0	0	0	12.27599982261658	0	0	0	0	0	0	21.175	0	120.9850735723495	42.88466964378357	0	1.99875	44.41249918937683	30.05251978330612	0	0	0	0	21.74924920797348	0	23.01280010132789	0	9.462879878878594	0	0	0	0	0	0	51.89399929046631	0	300.4375087043762
31892	0	.1819999969005585	0	244.195	5.32	0	0	0	0	31.530000436306	34.90175018310546	0	0	158.2542756568909	184.08	68.3112	68.3112	0	0	105.3131	0	0	0	25.17767966766358	2.158000049591065	271.7859930992127	0	472.9130079269408	39.71200057983398	0	2.502499973773956	0	0	0	0	0	0	0	0	176.7250042533875	172.825	148.9879980659485	0	73.66874885559082	0	37.07199829101562	0	0	105.3500807391167
31893	0	0	154.6915010452271	0	0	0	0	13.83125	0	0	12.19275021314621	0	0	0	184.08	0	0	0	179.47	0	0	78	164.64	0	0	79.25075061798096	0	0	0	0	0	0	174.044	0	17.81400017738342	12.30775004267693	2.316000092029572	0	0	24.00249969124794	2.846750046014786	18.04199964523315	0	106.9220029449463	0	29.01600070953369	8.4	0	22.6472499769926
31894	0	533.75	0	0	0	0	0	0	0	2.1	23.35400055408478	0	0	0	848.64	0	0	0	0	1426	0	0	0	72.03500126123429	0	6.3	0	144.0179970932007	0	0	0	0	0	0	0	23.62199927330017	0	0	0	67.59400024414063	0	410.7180116271973	0	0	0	92.59799613952636	0	0	34.21699996948242
31895	366	0	1.566000051498413	136.6575	21	0	10	0	7.253320120477676	5.976900140762329	16.33625940437317	0	13.64999949932098	0	28.61249899864197	0	5.512499749660492	0	0	404.62	0	46.72499799728394	51.45000100135803	0	0	48.66150067138673	26.05899921417236	0	56	54.54	109.2813030381203	0	0	0	45.59897923202514	0	0	0	89.1400016784668	10.40300039291382	0	44	0	128.9104879974365	56.64524071197509	0	76.65000000000001	0	118.088200881958
31896	235.1259962272644	6.42400016784668	50.48800055503845	6.95200008392334	24.69600048065185	0	5.74849997997284	0	4.955999915599823	10.51379969978333	2.712499933242798	0	88.40000000000001	0	184.08	0	0	0	0	37.05	0	0	0	12.46240028762817	0	118.4211997375488	0	87.39800043106079	6.425999879837036	0	10.42660013198853	0	0	0	0	0	0	56.64	0	3.905999879837036	0	229.7040019226074	0	0	0	0	0	0	96.20540076828004
31897	28.13252031602859	65.00632279815673	62.50824021148682	70.45173734178542	108.3168013420105	0	0	0	2.754999965429306	11.9232004737854	15.14206025886536	0	0	0	0	0	40.9512	0	0	0	0	0	0	4.4544	57.40504168872833	159.5119157981873	0	43.2215990524292	34.74279924964905	0	64.93215934066772	0	0	0	0	0	0	0	0	68.5584009475708	56.1384009475708	280.1952075805664	0	0	0	0	0	0	2.683079966259003
31898	0	0	61.25	0	0	0	28.4	0	0	0	0	0	0	0	184.08	0	66.444001121521	0	0	0	0	0	0	0	0	40.865998878479	0	0	0	45.70049082622528	0	0	0	0	30.18849085388184	17.66069999308586	0	0	0	18.63580968325138	0	122.8065316524506	24.04149082622528	299.9235588074207	7.36406020655632	30.66607957305908	132.3	0	14.62649971961975
31899	0	0	0	0	0	0	0	0	3.607500046491623	0	39.16199928104878	0	0	38.2728	0	0	0	0	0	0	0	156	0	0	0	143.3849995422363	42.42075093269348	0	0	0	0	0	0	0	32.21294121665954	0	0	0	0	0	0	123.21	0	220.0239965820313	118.3650014877319	40.7175	0	0	12.6801798112154
31900	2.541439968109131	6.955519744873046	3.410879936218262	205.8074401275635	54.4014	0	2.407679936218261	0	.7517400032043458	0	26.99752940909863	0	0	0	0	0	0	0	0	1990.4	0	0	0	16.9334	.7876000000000001	25.7268008392334	0	53.49329122467041	0	0	108.4434759092331	0	0	0	0	0	0	0	0	11.49941021223068	0	129.8943	0	128.9104879974365	0	0	0	0	93.00959910354615
31903	0	245.2599999785423	0	1.35	0	0	0	0	0	17.67744027252197	2.665599920272827	0	179.4	0	92.04000000000001	0	0	0	0	0	0	0	0	0	14.94000034332275	65.59752127838135	0	37.52	16.8	0	3.285119964599609	0	0	0	0	0	25.64799957275391	0	0	15.54	0	88	353	14.14439978027344	0	0	76.65000000000001	.6310400177001952	39.63640063705444
31904	60.74833813216686	167.0513625662327	136.4460809942722	424.7678974713325	0	0	.2626	0	2.706599910354614	0	4.374000024795532	0	0	0	5.33200023651123	0	6.82	9.052000236511232	1.735999970436096	0	2.355999970436096	27.65199905395508	20.83199905395508	13.51695968093872	12.08000030517578	51.90396073760986	3.35999984741211	29.65735911636352	3.933000054359436	12.825	0	10.48799978256226	0	99.96789999999999	25.88199924707412	18.90000057220459	0	42.11199928283691	0	0	0	0	68.14999999999999	14.2854404006958	16.82599964141846	1.973999910354614	0	0	106.1658595719338
31905	4.157999939918518	381.25	0	0	18.14399951934815	0	0	0	4.073999909162522	0	13.44	0	0	0	0	0	0	0	0	0	0	0	0	0	0	46.70400169372559	22.575	0	26.08200096130371	76.80000000000001	90.59399711608887	0	0	21.93	17.15700024604797	0	0	16.64099950790405	0	0	0	0	41.925	0	6.707999753952026	0	0	0	167.1390000600815
31907	18.36799957275391	50.62400085449219	24.64	54.65599914550781	45.69599914550781	0	0	0	11.64799957275391	29.04600040435791	17.96999932289123	0	0	0	0	0	0	0	0	0	59.97599807739257	0	0	18.64800024032593	0	131.5820001220703	58.26599905014038	0	28	588.7840008544922	88.4920004272461	0	0	0	0	0	0	46.065	0	21.21099965572357	0	0	0	0	0	0	0	0	150.4039980506897
31908	0	0	1	61	23.15999994277954	0	0	0	0	0	39.50072004814149	0	0	0	0	0	0	0	0	0	0	0	0	36.3	0	61.96750017809867	0	16.99425071239471	0	0	214.5780013799667	0	0	0	0	0	0	0	0	0	0	150.33375	0	0	0	0	0	0	63.30099948883057
31909	4.696499855518341	13.02900057792663	6.362999711036682	14.08950028896332	106.3783800394058	0	6.413970042920113	5.933750224113464	3.095999908447265	5.144339921188354	60.96514018621445	0	0	111.1	0	19.61999969482422	0	0	0	1089.38	0	0	0	0	0	93.61607909553051	17.62523922271729	431.9575971240997	23.58900002717972	5.016000108718872	209.3885941457748	0	0	0	.2420000052452088	0	31.60529998016357	0	40.05100024223328	10.91850028574467	20.78998972153664	132.0495000839233	0	212.2359791320801	0	0	0	0	187.6916764871597
31910	0	0	0	575.7312474250793	13.8375	0	5.316500103473663	0	0	0	6.202600015163422	0	0	186	276.12	38.16	56.02500128746033	0	0	249	0	0	0	.4619999790191651	0	50.85649900436402	18.89999967813492	0	0	18.18450061798096	0	0	12.31253944702148	0	2.59200003862381	0	0	0	14.4375	8.782700022411346	8.864000244140625	64.069501953125	12.7575	0	42.55999946594238	1.45799996137619	0	0	26.84475047588348
31913	.7799999713897705	0	0	7.031919735717774	93.09999999999999	0	9.460000000000001	0	0	0	14.48744965667725	0	0	0	0	0	214.023080355835	0	0	0	0	0	0	.0866	0	28.56	0	0	0	0	.75	0	0	0	33.6	0	103.515	0	75.79949999999999	44.40000000000001	0	0	0	106.0829983520508	0	0	1.743169977760315	1.42835	12.28230966682434
31914	0	0	0	0	48	0	0	0	0	0	15.44767970333099	0	15.92551941585541	0	33.38233883171081	0	6.431459707927704	0	0	0	0	54.51427766342162	60.02696116828918	0	0	68.34600105285645	0	340.6246191513061	56	0	1.334000041484833	0	0	0	0	0	5.421509844207764	0	0	.7200000286102295	.7963800194740296	50.09999999999999	0	85.96651866455078	0	0	0	0	93.37622139825821
31915	0	0	47.43750095367432	0	21.6809991645813	0	0	0	0	3.190000069141388	87.28365731830597	0	0	0	0	0	0	0	0	0	0	0	434.3039999999999	0	0	75.6465002822876	0	93.73199832916261	0	60.9	4.059999930858612	0	0	0	0	0	11.16899979114532	0	37.63699986457824	5.246999816894532	0	70.6729998588562	0	708.8729879211426	0	0	0	0	368.9553473505974
31916	3.786750066876412	10.51875	5.189250066876411	41.42700013875961	47.29950025320053	0	1.18	31.52400040626526	0	1.259999942779541	1.692000017166138	0	0	85.8	0	33.38350059986115	0	0	0	403	76.95	67.60000000000001	175.5520031738281	0	0	30.35600027084351	0	28.84199913024902	26.79374898433685	80.026	167.1780010700226	10.48799978256226	0	0	0	0	0	0	15.88499965667725	.0600000023841858	0	4.175	0	0	0	0	0	0	69.28410027015209
31919	0	0	0	0	0	0	9.460000000000001	0	0	9.783999633789062	0	0	179.4	0	0	0	0	0	0	0	0	0	0	0	0	183.2639986419678	0	0	0	0	0	0	0	0	0	0	0	0	0	0	0	378.696011352539	0	0	0	0	0	0	130.0589499864578
31920	4.371750143766404	545.9607505750656	5.879250143766403	13.26600028753281	1.007999973297119	0	0	0	0	0	9.883999786376954	0	0	0	0	0	0	0	0	0	0	0	0	16.94	0	0	0	0	49.44599884986877	0	188.7389953994751	0	0	0	0	0	0	0	0	0	0	0	0	0	0	0	0	0	100.8319985961914
31921	732	0	0	0	24	0	4.73	0	3.32819990158081	3.659999847412109	1.376000020503998	0	0	0	0	0	0	0	0	0	0	0	0	.026599999666214	0	40.82420056915284	0	324.2391130554199	0	0	0	0	0	0	0	0	0	0	0	.3600000143051147	0	25.05	353	0	0	0	0	0	108.1441988325119
31922	0	0	6.432000122070312	94.69999847412109	101.61	0	13.61455	0	0	0	1.835999965667725	2.72	0	0	0	31.98	0	0	0	0	0	0	0	7.073999862670898	0	6.928000068664551	64.95151218299866	120.3979983711243	626.1014003509521	4.005819931781292	0	0	0	149.3279956054687	0	17.52599963665009	0	10.812	0	32.31327073659897	1.437630039596558	414.2918345031738	0	0	0	76.58100145339967	5.202000064849853	0	50.63500088214874
31923	.4060000133514404	335.5	0	0	0	0	0	0	6.593679835259914	0	2.186730038619042	.7075599700927734	179.4	0	0	0	1438.944	0	179.47	684.76	.35	0	0	0	0	4.858769907975197	56.09	28.91343061790466	44.78746938209534	0	2.281999959945678	207.32	32.63896938209533	0	2.5648	27.32862984552384	28.84	87.4692	61.362	44.03331938209534	31.83785	65.54334030895232	45.92133061790466	0	0	0	0	1.287999973297119	8.243200013351441
31924	0	0	11.19500015258789	0	25.44	0	0	0	0	26.02099981784821	27.96799953460694	3.95999984741211	32.22599937438964	0	0	0	0	0	0	0	0	0	0	0	0	131.9800037384033	0	12.56100015163422	6.518999848365783	80.26199775695801	1.617000035047531	0	0	0	0	0	2.205	0	9.701999859809876	3.975	0	81.40800121307373	0	346.1140148925782	0	0	0	0	43.52400014877319
31926	1.795500054359436	589.5550000405311	36.09720050430298	56.36650148153305	75.49226143865585	0	10.98094011640549	33.63912957515716	4.759999918937683	14.13743973999023	55.70714987721443	0	0	0	0	0	5.88	0	0	684.76	0	0	0	6.721010169792176	22.78912033958435	175.2335183532715	.8902	21.384	11.27520037078857	96.40599868774413	12.021000020504	0	0	0	2.5648	0	0	0	125.7294608917236	8.74286004202366	0	138.6072059326172	0	0	0	0	0	0	90.87448927402497
31929	6.299250228404999	17.20225001811981	8.325500009059907	18.52900042057037	0	0	0	0	0	7.866000289916991	11.95575007796288	2.524499963521957	0	0	0	0	0	0	0	0	33.02	0	0	52.24050058364868	15.42049985408783	78.53025025367737	0	0	22.66754933929443	0	22.06449937820435	0	0	0	0	0	0	0	0	0	0	0	0	0	0	73.44000291824341	0	0	75.12425137376785
31931	0	244	0	0	0	0	0	0	0	0	33.5804098654747	0	0	0	0	0	30.915	0	0	0	0	0	0	47.52449935913086	.675	101.9894999313354	0	56.59111928100586	0	0	1.668939982509613	0	0	0	0	0	0	0	16.8	1.440000057220459	0	144.2	0	241.1450103759766	0	0	5.596500000000001	0	50.50794944763183
31932	60.51199813842774	166.407992553711	94.36760186157227	192.7820074462891	47.5008	0	0	5.698999843597412	0	25.16784026870727	10.336000020504	0	0	639.1037177742005	0	50.95780062561035	35.0088	0	0	53.9719	0	0	0	0	0	169.4143627838135	0	63.48834155845643	14.19575979728699	51.2	0	0	0	0	0	7.355040159416199	0	0	0	16.49748032741547	0	261.4595011505127	0	0	0	15.43055935668945	0	0	197.1870368031502
31933	10.38440020751953	28.76119953346253	14.136	90.96444128532409	0	0	0	59.30687821426391	20.45439916992187	40.45280041503906	12.04050053119659	0	0	0	0	0	0	0	0	0	0	0	0	0	0	167.6425990023613	0	35.74799835205079	202.397943397522	77.86799903869628	111.4743492612839	0	22.16925101280212	0	29.23200096130371	13.54049974679947	4.380749936699867	77.61599807739259	0	7.564500269293784	0	28.83600082397461	0	0	0	0	0	0	242.7427675435782
31935	0	0	0	754.3870002746582	0	0	15.86286027011871	0	0	0	24.23778994048834	0	137.8	0	0	0	0	0	179.47	217	0	0	0	.2430000042915344	0	74.98900060653686	17.37375	53.025	21	0	21.66893998250961	0	0	0	0	0	3.779999899864197	0	0	.2160000085830689	0	23.11499979972839	0	171.8087273925781	0	0	2.844000034332276	0	130.4329989242554
31936	0	0	0	147.3640040588379	27.86	0	0	65.96799797058105	0	0	41.91599896788597	0	1.188000025749206	0	0	1.403999948501587	0	0	0	0	0	0	0	3.465000075101853	0	88.44899789333344	0	112.633996963501	0	0	0	0	0	0	0	0	8.756000189781188	0	0	10.945	0	16.11900075912476	0	496.4750213623047	0	0	0	0	293.981001996994
31937	1.958400029182434	5.263200233459473	5.810399883270264	5.752799766540527	21	0	0	0	7.221600116729737	9.914400466918947	54.37400132656099	0	0	0	0	0	0	0	0	0	0	0	0	0	0	152.4384015197754	0	177.0685009765625	43.45599914550781	0	32.05799992275238	0	0	0	0	0	0	0	0	0	0	0	0	159.0800048828125	0	0	0	0	165.2408011054993
31939	0	0	10.86299985408783	0	0	0	0	0	9.460000000000001	13.92300058364868	28.82487959060669	0	0	0	0	0	0	0	0	0	0	0	0	22.32450034618378	0	70.78599986076355	0	112.18	100.2015	0	153.6330002188682	0	130.6620023345947	0	0	0	24.96400030136109	0	20.54	15.8	0	66.04399879455566	0	32.72856949157715	0	0	0	0	129.9387979545593
31940	0	465.4999923706055	17.64	10.71599956512451	5.871000108718873	0	1.254000027179718	0	0	0	33.94899956512451	0	0	93	0	2.452719949150086	0	0	0	0	0	.5865200127124787	0	0	0	79.351000289917	0	18.76	8.4	64	33.65250096130372	0	0	54.60600173950195	0	0	0	0	0	.1800000071525574	0	12.525	0	49.11249923706055	0	0	12.6	0	105.8627414020538
31943	36.24134058580398	99.51012468643189	48.52654058580399	214.8546266563415	42.03599999904633	0	14.19	0	6.789000024795532	.5639999961853027	11.6361000919342	0	0	0	51.18828125171661	77.7	42.6569	0	0	196.878	295.5802248462677	0	61.68843749656677	0	48.52654058580399	40.83800100326538	26.05899921417236	0	0	0	1.38	0	89.78199882507325	0	6.750800175476074	0	0	0	28.875	13.4390003490448	0	44	0	0	0	0	0	0	79.38309918546676
31944	305	0	66.20125151395798	0	39.375	0	12.58	13.87125	8.015500024557113	0	23.45529956893921	0	0	0	157.56	66.8578	0	0	0	0	0	0	0	0	0	93.77549972534179	14.43824964523315	0	0	0	77.93550007343292	0	27.97599960327149	0	0	4.212000198364258	4.108000049591064	0	8.4	11.56399999022484	.6240000247955323	127.1250057220459	0	0	0	0	0	0	129.4545876227379
31945	8.868790254163741	21.88800086975098	10.48799978256226	23.71199913024902	0	0	0	0	0	2.842000093460083	65.68663944692611	6.36803973083496	0	0	0	0	8.651999893188476	0	0	0	3.525249940395355	0	0	0	3.051999893188476	28.87300022125244	0	0	369.6934798995972	141.3159970092773	344.7359930419922	84	0	0	0	0	50.74810000000001	0	191.2995	105.1743	60.19199913024902	217.6083568389892	0	0	0	0	0	0	40.05107045416832
31946	0	2.598999946117401	8.927000107765199	2.712000107765198	125.7169995689392	0	0	0	2.372999892234803	1.27600004196167	11.33499995708465	0	0	0	0	0	0	0	0	0	0	163.305	30.71543905029297	0	0	36.98199981689453	0	2.937999892234802	5.989000215530395	63.44799865722656	55.50699956893921	0	0	0	4.186000175476075	0	0	0	0	10.20870018863678	8.680300067901612	54.8529005432129	0	0	0	12.065	0	0	6.247000110149383
31947	.456000018119812	1.216000018119812	.608000009059906	367.33	51.6	0	0	0	6.234500000000001	7.866000289916991	1.248000049591065	2.12267991027832	0	0	92.04000000000001	0	0	0	0	0	0	0	0	0	4.94	51.60200054168701	0	0	0	0	1.558000009059906	0	0	0	0	0	0	0	0	105.2383619026184	0	0	0	0	0	0	0	0	104.7425995437622
31948	7.307000000476837	19.8969997882843	30.57199989318848	72.99699858188629	28.35	0	4.031999893188477	0	2.421999893188477	4.067999892234802	4.788340189361572	0	0	0	0	0	0	0	0	0	0	0	0	13.67300043106079	0	43.61000034332275	0	151.9599995803833	0	0	193.9455532230377	0	0	0	0	0	0	0	0	.1800000071525574	0	12.525	0	0	0	0	8.721000108718872	1.287999973297119	53.07700071334839
31949	0	0	1.95	244	7.06	0	10.19094989252091	0	0	2.326999950408936	24.11978921928405	0	134.55	66.89279809570311	0	0	13.97759976196289	0	0	131.2895961914062	3.369600059509278	0	2.121600059509277	10.6272	0	47.75399990081787	0	0	0	0	.6110000061988831	11.513	0	262.1429942321777	0	0	0	0	1.2075	.6902700098991393	1.437630039596558	11.31834031677246	0	173.0570074462891	0	0	39.1965	0	25.91359912490845
31951	1.592499941587448	0	.4318	0	5.267500233650207	0	0	0	7.26599967956543	34.52849936485291	15.05782037947178	0	0	0	0	0	0	0	0	150.516	0	0	0	0	0	126.7639099039078	0	102.0624	0	0	8.377249879837036	0	0	0	21.05036918888092	0	0	56.34695	0	24.23981918888092	0	26.57875	0	88.02882324447631	0	0	0	3.863999919891357	223.2489511770248
31952	10.29210043144226	301.7607980957031	24.96	58.15679809570312	0	0	0	0	0	0	29.81429999518394	0	0	0	0	0	39.26	0	0	0	0	0	0	25.98799950122833	0	89.49090237808227	0	0	0	110.8160008239746	37.88849892139434	0	0	0	0	0	0	0	0	0	0	0	0	80.85450347900391	0	0	0	0	84.90284985280037
31953	13.27359977426529	58.61924194602966	17.80040034370422	62.08983809852601	13.82	0	1.25	0	3.269349882662296	8.490239895439148	3.050240045452118	0	23.98499965667725	0	0	23.81336092224121	0	0	0	0	95.688	0	0	11.80825967988968	0	63.59577956542968	1.88125	2.579060031890869	23.52	66.59999999999999	43.67421976585388	0	0	1.8275	1.429750020503998	0	0	1.386749958992004	0	0	0	0	3.49375	0	.5589999794960022	0	0	0	47.91007981777191
31956	0	0	10.91999969482422	239.0439994049072	21.9032	0	11.29744021987915	18.25199970245361	2.380000066757202	1.206000047922134	18.02982007894516	1.511999974250793	0	604.5	0	0	0	0	0	0	0	0	0	.6800000190734863	0	129.8920396469116	28.56600082397461	0	91.455	0	27.11750007629394	0	0	0	0	0	0	0	0	0	0	0	0	0	53.41000213623047	0	0	0	54.69850015044212
31957	0	0	5.627999839782714	33.53610881271362	3.317039912128449	0	0	0	0	7.98	32.52541929702759	0	0	0	0	0	0	0	0	56.25	76.375	0	0	58.3902400742054	0	20.14767971768379	0	23.30146097679138	0	0	6.300000000000001	0	0	0	4.865139938950539	0	0	0	0	0	0	27.14236097679138	0	13.31511951160431	0	0	0	0	39.40957963056564
31958	.8704000129699707	2.339200103759766	1.142399948120117	39.12080090332032	0	0	0	16.36799949645996	5.555600008010864	4.406400207519531	7.429000241756439	0	0	0	0	0	0	0	0	403	0	0	0	0	0	103.266400138855	0	0	399.0089879608155	0	117.182	0	0	0	0	0	0	0	0	0	0	264.4020063781738	0	0	0	0	0	0	139.2598025274277
31959	0	472.75	0	0	.9997500443458557	0	0	82.2	5.925750210285187	5.789249911308289	12.17540047073364	0	0	0	0	0	0	0	0	0	0	0	0	0	0	58.67385981025696	73.35347923126221	0	0	0	2.511599973678589	0	0	0	0	0	0	0	0	0	0	0	0	0	0	16.96715	0	0	53.23699019002915
31960	0	0	4.557	61	42.38	0	.8928000354766846	0	6.781899840354919	5.580000088691711	13.95269976866245	0	0	0	184.08	0	0	0	0	0	0	0	0	89.86179870939254	0	77.9081997680664	7.01125	0	0	52.39800216674805	22.61760033702851	0	0	0	0	0	0	0	0	12.95125015020371	0	49.50000000000001	0	0	0	48.8514995765686	0	0	34.17960007095337
31961	4.488000097274781	16.56055962657928	26.06528014230728	338.1696797074318	66.08749988675117	0	0	0	25.28510989937782	16.77600019454956	75.78829930763246	4.256999835968018	0	0	65.28000183105469	0	59.63999862670899	0	0	0	0	258.0000114440918	0	142.7149967193604	0	212.5635626075745	45.60324862480163	26.78400047302246	293.5960028648376	48.80399925231934	76.61207063632011	0	0	0	0	0	0	0	0	24.27725092887879	0	228.3259924316406	0	0	0	48.50999879837036	0	0	350.7943741329671
31962	.2094	.5653800099849702	.2722199900150299	122.6072600199699	0	0	0	30	3.392280159759522	0	7.323389912521839	0	0	0	0	0	206.1176	0	0	0	0	0	0	0	0	40.14401944351196	21.85091964378357	0	0	117.0484	258.1216969482422	0	0	0	0	0	0	17.2753	0	22.31963958263397	0	0	0	0	0	0	0	0	36.30121025038957
31963	0	81.33	0	0	67.5	0	0	0	6.611999778747559	4.52400011062622	11.30944016852379	0	0	0	0	0	0	0	0	0	0	0	0	0	0	179.3867508850098	0	0	0	0	25.05600044250488	0	0	0	0	0	0	0	0	0	0	0	0	0	0	0	0	0	34.5
31964	0	0	223.2880032348633	0	76.04600103378297	0	0	3.762999949455261	0	7.440000233650208	4.605069926834107	0	179.4	0	0	0	0	0	0	372	0	0	0	15.8	2.479999923706055	91.85499683380127	2	23.57699948310852	53.93274974155426	0	.0984900011181832	0	0	0	0	0	7.766049854278565	0	51.7125	37.39800051689148	30.82190052175522	152.8440041351318	0	0	0	0	0	8.888900000000001	15.09820007286072
31967	13.34191945052147	3.055680121421814	5.729399999999999	2.355420030355453	3.119340060710907	0	0	2.5	5.920380121421814	0	14.20360991859436	0	0	0	0	0	4.828830059623718	0	0	0	0	0	0	0	0	53.51314033699035	0	157.6630363327026	56.7	87.43680120849609	0	0	0	0	0	0	0	0	0	.7194900068521499	0	57.41973095397949	0	95.32320410156251	0	0	0	13.88222021636963	85.55195874347687
31968	244.0124965906143	31.02500081062317	23.90749979734421	58.10299997806549	28.35	0	0	10.97600021362305	10.41250020265579	0	12.30629986028671	7.56	0	0	0	0	0	0	0	248	0	0	0	0	0	95.72399935722351	0	0	0	119.2320016479492	17.15655048065186	0	0	0	0	0	0	0	0	0	0	0	0	0	0	0	0	0	59.79986072697639
31969	4.75200008392334	15.91700040221214	38.72	175.5160025286674	44.82999921798707	0	0	0	0	10.52099983215332	51.23799870491028	0	179.4	0	368.16	0	0	0	0	1369.52	0	0	0	38.23600067138672	0	152.1449963188172	0	284.8019992351532	10.32300013303757	0	32.44700030088425	0	0	0	0	0	4.671000082492829	0	32.97300075531005	13.26900021791458	0	320.9139911556244	387.45	456.1260131835938	0	0	0	7.956999721527099	153.015199616909
31970	3.360300058364869	9.290899840831758	22.03399951171875	10.03639992570877	65.59363984854221	0	0	0	5.752799766540527	7.833600116729738	36.10573031430245	0	1.188000025749206	0	0	1.403999948501587	284.6376	0	0	0	0	0	0	1.088000030517578	0	206.3812373559952	0	41.05099880218506	65.18399871826172	0	34.65263975439072	0	0	0	0	12.83487983894348	4.222	0	0	20.99131025028229	5.0664	238.1632506790161	0	188.8078451538086	0	0	0	0	227.6566985367298
31971	0	0	0	0	24	0	0	0	0	1.829999923706055	32.22002071142197	0	0	0	0	0	0	0	0	0	0	0	0	0	0	89.47699848175048	0	325.3769954681396	0	0	.8335599912643432	0	0	0	0	0	18.09600044250488	0	20.41600044250488	15.89600044727325	0	112.75	0	85.96651866455078	0	0	0	0	280.6219986915588
31972	1.469999974966049	24.4250001001358	71.25900235533715	126.5150002002716	21	0	42.0899999499321	30.24	1.889999949932099	1.921499919891357	17.37774025187493	0	13.365	0	0	0	54.54899848937988	0	0	0	0	0	0	0	0	75.82105016784668	0	0	133.8669975280762	0	.8811	0	0	0	0	0	0	129.7514	0	0	0	0	0	128.3099967956543	0	0	0	0	40.677149062109
31973	0	0	0	0	0	0	0	0	0	0	40.336320459795	0	0	0	0	0	0	0	0	0	0	0	0	0	0	297.7357498945594	0	233.9502567481995	0	0	184.7200012207031	0	0	0	0	0	0	0	0	48.6475	0	149.4804966259003	0	126.4835016870499	0	40.7175	0	0	0
31975	27.61200044631958	106.3160035705566	220.7220004463196	130.8859977722168	141.35	0	0	44.51399932861328	6.406999835968018	0	0	0	0	0	0	0	12.0900000333786	0	358.9400000000001	0	0	33.27500000000001	14.15699976921081	0	60.53600011825561	0	0	91.27599884033204	0	127.575	176.7479986572266	0	0	0	0	0	0	0	0	.1200000047683716	0	77.565	0	0	106.65	24.13	0	0	47.77300082683563
31977	0	0	21.50079058237075	0	67.78326232948304	0	0	4.53	0	9.159899999999999	4.343300057220459	5.900000095367432	0	0	0	40.015	0	0	0	48.6285	8.305	0	0	0	0	105.4685185703754	0	33.5863	17.70914058237076	0	32.16300028800964	0	0	0	0	0	0	0	0	10.68655	0	217.7002993179321	0	0	0	0	0	0	55.95217080907822
31978	0	119.4124979376793	0	19.88399940371513	47.17500030994415	0	0	0	4.83	0	7.800000309944153	0	0	0	0	0	0	0	0	0	0	0	0	0	0	158.6699991226196	13.32499969005585	0	0	120.5749950408936	0	35.92600067138672	0	0	0	0	0	0	0	9.517400188922881	11.10560005831718	55.87080232620239	0	0	0	16.25	2.601000032424927	0	19.94150011062622
31979	.32	.8640000152587891	.4159999847412109	.9280000305175782	113	114.1699962615967	4.498859911537171	21.56	.1975	1.52	21.85293984832764	0	393.4162422180176	0	28.875	0	16.27499949932098	0	0	964.88	243.9861752888918	0	0	1.436189934778214	0	130.158831193161	30.21268049583435	167.1341378612518	0	0	8.988950030517577	249.075	0	0	0	3.894359919261932	0	0	0	11.50428036174774	24.32609997854232	715.464358708191	0	0	0	8.973960322952269	0	0	73.35058059902191
31981	0	.5459999907016754	0	488.585	6.630000000000001	0	0	0	0	6.864000148773194	2.807999925613403	0	0	0	0	0	0	0	0	76.47750000000001	0	0	0	24.95040029754639	9.864100148773193	12.12900014877319	0	31.90200119018554	0	0	0	0	0	0	0	0	0	0	24.96	0	0	0	0	0	0	0	0	0	68.9365512700081
31982	22.6919993019104	71.43949740350247	30.3780006980896	77.38500318408013	73.15800026893616	0	0	0	0	22.60649990558624	36.20839899673462	0	0	0	0	0	0	0	0	0	0	0	0	21.752	0	174.1664992332459	0	88.7220015668869	30.39550039172173	0	54.72150025725364	0	46.95299892425537	0	0	0	0	0	0	19.71600078344345	0	728.6704749298095	0	346.1140148925782	0	0	0	0	140.5632492737293
31983	0	1200.94	0	0	19.60199924468994	0	0	0	0	0	16.93749941408634	0	0	0	0	0	0	0	0	1805.26	0	0	0	93.31231876831055	0	70.48799697875977	0	63.36	0	0	0	0	0	0	0	0	0	0	19.99800075531006	6.135249879360199	0	49.50000000000001	0	110.0119982910156	0	23.14949903488159	0	0	111.9752117899895
31984	0	0	66.41999877929688	96.85999984741211	18.4184	0	0	0	0	0	9.025170157146455	3.879999923706055	0	313.5	0	0	5.88	0	0	0	0	0	0	42.72281033096314	0	90.91133789596557	17.21734984741211	0	0	0	0	0	0	0	0	0	0	0	0	0	0	54.9263	0	0	0	0	16.8	0	93.27019984271526
31985	0	0	14.8419997549057	0	21.35189999270439	0	9.78599967956543	0	0	11.69200015068054	25.3166600599289	0	0	0	0	0	157.04	0	0	213.9	0	0	0	18.86399963378906	0	35.96599969863891	0	0	28	239.3340014648438	23.59899991512298	0	0	0	6.279000263214111	0	0	0	0	4.553999934196472	0	51.91125	0	60.97576260986327	0	18.0975	0	0	132.9923947982788
31986	2.205000066757202	0	40.74594052171707	0	145.7340626209259	0	0	0	0	30.87507047147751	21.40916973404885	0	0	0	0	0	2.94	0	0	0	0	0	0	0	0	289.4055019144058	0	116.6063097016811	34.6515303126812	0	.27	0	0	0	0	0	0	0	0	21.36330001430512	0	453.8921832241058	0	213.3581291320801	0	0	0	0	81.15149900913238
31988	261.1314993047714	412.6560006952286	26.03550074100494	50.66549860954284	63.78749999999999	0	0	0	23.09400019168854	0	14.95200004577637	.2880000114440918	134.55	0	156.4550022125244	0	15.06399965286255	0	0	0	0	0	0	4.046000113487244	42.13999919891357	104.2595036268234	0	0	0	87.15299977302553	0	174.42	0	0	0	0	0	0	0	.8640000343322755	0	60.12	351.23	0	53.325	0	16.675	.2880000114440918	75.191000289917
31989	9.915000222325325	13.76774969816208	21.34349910259247	15.03375	0	0	0	0	0	0	16.83224985718727	0	0	0	0	0	0	0	0	0	1.1652	0	0	100.2622787521362	0	125.9960029602051	0	436.0639979553223	25.63650120735169	0	213.4792524147034	0	0	0	0	0	0	0	0	0	0	0	0	0	0	0	0	0	199.2669970846176
31991	0	0	0	0	0	0	0	0	0	0	0	0	0	0	0	0	0	0	0	248.8	0	0	0	40.10245950088501	0	0	0	0	0	158.3040020751953	0	0	0	0	0	0	0	0	0	0	0	9.520000000000001	175.5	0	0	0	0	0	12.51199974060059
31992	0	122	55.03100086212159	55.03100086212159	0	0	0	34.14169962501526	0	0	16.60749980545044	1.152090020346642	89.7	0	184.08	0	0	0	0	0	0	0	0	.5849999785423279	20.925	76.8520002746582	0	0	88.99499740600587	0	123.7629983663559	0	0	0	1.68	0	0	0	103.362	21.12340000700951	0	0	0	0	0	0	0	10.5090002155304	48.14450968775749
31993	0	0	0	0	2.934750130176544	0	0	0	4.77	46.98225032329559	8.212000160217286	.7075599700927734	0	57.14567843170166	0	24.6672	24.6672	0	0	38.0286	0	0	0	0	0	124.4214971828461	0	0	0	0	34.27199941635132	0	290.3940046691895	0	8.279999999999999	0	130.0138684078217	0	0	31.64887039804459	0	0	0	0	0	0	0	0	65.34781036784648
31995	0	.9092600197076798	0	.9919200394153594	0	0	0	0	0	11.91210016593933	15.69712054200172	0	0	85.8	0	24.54400039672852	0	0	0	0	0	0	175.5520031738281	5.426820233917236	0	76.01470052165983	0	8.927280157661437	3.058420039415359	90.37349739074708	23.48254004235267	0	82.56300132751466	0	0	0	4.067459883117675	0	0	6.66280015964508	9.217720252037049	154.026739376831	0	248.8500061035156	0	0	0	0	30.63344016342163
31996	0	1311.5	0	0	0	0	0	0	7.780999822616577	3.627000088691711	1.8125	0	0	511.5	184.08	0	0	431.2	0	0	0	0	56.62	72.83479944992065	4.494999861717224	114.5995020484924	3.625	96.69599792480469	0	0	20.08800035476685	0	0	30.75199905395508	24.05599952697754	0	0	23.31199905395508	0	0	0	52.07	58.52800094604492	0	9.423999881744384	0	0	0	38.76000027656555
31998	0	0	0	235.7178	29.40299886703491	0	2.363500077724457	0	0	3.344000072479248	9.206999716758729	0	0	0	184.08	0	0	0	0	0	0	0	0	0	13.00512051677704	226.9889984130859	28.1989987564087	208.3450025939941	0	0	18.69600028991699	0	0	0	15.12189020347595	0	0	26.50998040695191	29.99700113296509	12.76800018310547	26.59200073242187	133.056005859375	0	0	0	0	0	0	87.33371735305785
32000	2.916480115890503	8.050700000000001	3.919019884109497	371.419060231781	31.5112	0	0	0	1.8228	0	28.55999957561493	0	0	0	184.08	0	0	0	0	0	0	0	0	0	0	57.42653998169899	0	234.9904491874694	0	0	0	0	0	0	0	1.460959969711304	4.671000082492829	0	12.975	8.345079978084565	0	38.60195918540955	0	346.1140148925782	0	3.366560121154785	0	0	240.3944386693954
32001	0	0	0	73.03400085449219	0	0	0	0	36.57199998617172	.9765000200271607	19.50679961967468	0	0	0	0	0	20.38765952577591	0	0	0	0	112.2	0	.7560000133514405	43.26161905155182	34.58700016021729	0	128.64	0	0	0	0	0	0	15.4	0	144.2	0	104.6745	0	0	5.531250238418579	74.79099822998047	280.2601451568603	0	0	8.848000106811524	0	42.02325014019012
32002	0	0	0	716.75	0	0	0	0	1.19	0	2.830000030994416	0	0	93.75	12.18750029802322	0	81.25	0	0	0	0	3.281249850988388	29.3749988079071	11.85	1.859999942779541	36.44500026702881	1.5	0	0	17.47200042724609	0	34.88799957275391	0	0	0	0	0	0	0	0	0	0	0	0	0	0	0	0	32.01500036239624
32003	122	0	167.98	0	0	0	0	126.1820783615112	0	4.957999858856201	6.380799876213075	0	0	0	92.04000000000001	52.06700162887574	0	0	0	155.62	0	0	0	0	0	142.8959992218018	0	200.4059969902038	45.2352	0	47.98999948978424	0	0	0	0	0	0	0	0	0	0	16.76625	0	42.43319934082032	0	0	16.8	0	127.1183210339546
32004	808.25	0	0	0	58.1538399561882	0	0	28.75	0	.3099999904632568	27.79681964950561	0	179.4	0	0	0	0	0	0	713	0	0	0	93.67814110031128	28.89728043060303	94.17920309753417	1.1288	96.11399852752686	0	0	0	0	0	0	0	0	0	0	0	52.40104047470092	68.93976189880371	344.9476951904296	0	0	0	72.95399852752685	0	0	13.24071949310303
32005	0	579.5	0	0	0	0	0	0	0	3.344000072479248	8.803999967575074	0	34.45	186	0	0	5.25	383.04	131.52	403	0	0	0	.9239999580383301	0	72.52600082397461	0	80.48159999999999	0	0	18.69600028991699	0	0	0	16.59932936038971	0	0	44.43255	0	19.11437936038971	0	20.95875	0	69.41538255844115	0	0	0	0	52.27499826431275
32006	0	0	86.3625	338.458762550354	24	0	0	17.895	0	0	14.5408899430275	0	179.5868756225586	0	0	0	43.05	0	0	0	0	0	0	0	0	89.38100032806396	0	84.8986889213562	23.52	0	.8335599912643432	0	0	0	0	0	0	0	14.4375	.0600000023841858	0	26.175	0	161.5671569519043	0	0	0	0	143.7509004814148
32008	0	.085250001847744	27.15199058122635	.093000003695488	76.2636626209259	0	10	75.47999954223633	9.539999999999999	17.48375029602051	32.19555963037014	0	0	0	0	0	0	0	0	0	0	0	0	23.57999954223633	49.75506234321595	210.1395991462708	0	38.62530001478195	20.21149065892696	.4339999926090241	9.672150121569633	.4107500147819519	66.27040118408203	0	0	0	.0503999977111816	0	21.6615	12.20955000739098	0	290.0236504837036	0	0	0	0	0	10.31	19.51170019829274
32010	0	0	0	265.9062433242798	0	0	0	0	0	0	7.062020178294182	0	179.4	0	0	0	0	0	0	16.407	0	0	0	17.96389976215363	0	57.13881032314301	0	0	0	138.6	0	0	0	0	0	0	0	0	0	0	0	0	0	0	0	0	0	0	53.8782294875145
32011	0	0	30.41532057723999	0	113	0	.765600025177002	0	0	3.497999858856201	13.1814999294281	0	0	0	0	0	52	0	0	0	0	0	0	24.76650043487549	0	54.76600042939186	0	0	113.0976	72.19999694824219	0	0	0	0	23.94479919433594	0	0	0	0	0	0	59.40000000000001	150.93	64.23534115447998	0	0	0	0	16.86889010314941
32012	0	0	12.37005	0	70.8144902586937	0	0	0	21.6124	45.59214000692367	0	0	0	0	184.08	0	0	0	0	0	0	0	0	64.29688793888091	0	202.5355210624695	0	21.71631026215553	11.27048973784447	0	0	0	0	0	0	0	0	0	0	6.87225	0	140.7436820972443	0	0	0	0	0	0	107.5369896145821
32013	7.098000297546387	0	15.93600023746491	0	0	0	0	0	0	0	14.63399999856949	0	0	184	184.08	124.5625	0	0	0	0	0	0	0	36.14625120162964	0	164.8522496938705	0	38.4375	0	57.12524840354919	26.12999925613403	0	0	0	0	0	21.1342507982254	0	21.7619992017746	24.6915003991127	0	202.1594969987869	0	0	0	0	0	0	104.9587501528263
32014	0	0	14.73600036621094	0	106.31	0	0	8.903150336265563	0	0	64.219900598526	0	0	0	0	0	0	0	0	0	384	0	0	11.2507498472929	0	30.30825038671494	0	142.0020027637482	0	0	4.354499949216843	0	0	0	86.21549723625182	0	0	206.4825	78.5085	39.42580038750172	0	46.36800069093704	0	482.5940834007263	0	0	0	0	18.76600045776367
32015	5.023740142250061	15.20749991283417	14.48039996376037	16.42728011016845	0	0	0	12.7236	15.25279976654053	11.63160008049011	8.270829820251464	0	0	0	92.04000000000001	112.3918	0	0	0	50.9445	23.3266	0	0	15.57840019073486	0	87.00407927556037	0	13.39200023651123	13.81647017097473	114.5106394485474	163.7852902457237	1.071359971618652	0	0	0	3.281000092029572	1.061500023007393	0	0	3.699750118255615	1.302750023007393	109.9879962158203	0	48.25	0	0	0	0	191.7209296115637
32017	16.30200039863586	45.14400079727173	21.945	231.6969984054566	0	0	0	0	0	1.829999923706055	.215940003490448	0	0	0	57.475	31.55900079727173	0	0	0	358.56	0	0	0	60.15981925125121	0	2.579999923706055	0	221.5844971847534	0	0	0	0	0	0	0	0	0	0	0	11.9784	.2379	2.111820027923584	0	0	0	0	0	0	32.89020088291168
32018	21.92400059223175	59.96699907302856	53.79300098419189	64.71900072097779	197.2660050582886	0	0	0	0	0	95.03015982856749	0	0	0	0	0	20.8	255.01	0	50.09400049209594	0	0	0	72.08399948120118	0	144.3583805965424	40.79402049245834	0	0	166.62	37.70940897392035	0	30.2003	0	0	49.92565063996315	10.22164022154808	0	0	23.28326026965379	28.72892965130806	322.6051607353211	0	231.0840029907227	0	68.23349807739258	0	0	197.7905576250553
32019	0	366	0	0	0	0	0	38.67	0	3.828000082969666	42.65439888381958	0	1.188000025749206	0	0	1.403999948501587	0	0	0	895.8	0	0	0	0	0	150.5039960861206	0	0	0	73.08	4.871999917030334	0	0	0	0	0	0	0	18.09599933624267	.6480000257492066	0	64.75200033187866	0	276.8912119140625	0	0	0	0	149.4269951200485
32022	12.05544027843475	37.11912067108154	267.9265604957581	16.7124	0	0	0	0	0	0	46.64594046273232	0	0	0	0	0	0	0	0	0	0	0	0	16.09667932891846	0	84.81468088531494	0	0	58.43070140075684	0	234.3607616706848	0	0	0	0	0	0	0	0	19.20054001979828	6.970260250854492	14.38668063354492	337.0814840698242	0	0	0	0	0	20.36208041381836
32023	366	0	0	0	12.32	139.4	0	0	0	0	35.65294979214668	0	275.6	0	184.08	10.88000016212463	104	0	0	868	0	0	0	49.11199992418289	0	10.62000045776367	0	147.7229981231689	0	0	0	0	0	0	0	0	0	0	41.54699966430664	30.16799984931946	9.46925033569336	130.8232475376129	0	241.1450103759766	0	30.27200134277344	0	0	83.82280146026611
32024	12.61399979889393	34.47575040698052	23.14050061821937	37.35324941396713	111.2625	0	3.675	75.63	19.58400026798249	14.43000018596649	26.37673969182968	0	0	0	0	0	0	0	0	651	0	0	0	4.776499888896942	0	92.95000104665756	0	475.4999933123588	135.52	219.375	8.018360148286819	0	0	0	0	0	0	0	0	.3600000143051147	0	47.405	437.88	261.228006401062	236.7300029754639	34.56000137329102	0	0	173.318869703722
32025	14.32108039412498	172.8828983860969	59.02278051309585	670.4307772935866	52.7250018119812	0	1.05	10.97600021362305	6.113040089416504	9.736500036120415	15.23290012550354	7.56	0	186	0	0	11.76	0	0	248	0	0	0	19.58110034966469	0	176.9388008058548	0	87.28299989700318	13.7750004529953	86.91792120132446	2.9025	0	0	0	0	0	0	0	0	8.3125	0	169.3375072479248	0	57.12000160217285	0	0	0	0	61.55929927706718
32026	0	0	5.88	0	4.304999974966049	0	0	.5600000000000001	0	13.44	11.4372497522831	0	0	46.2	0	13.21600021362305	0	0	0	0	80.27999725341797	0	94.52800170898438	23.14874975681305	0	18.2479998588562	12.60399982452393	0	0	0	0	0	0	0	0	0	0	0	0	0	0	0	0	0	0	0	1.794000043869018	1.84	158.5211989231109
32027	39.7109987783432	619.7336954483031	53.1615012216568	118.1722548866272	0	0	0	0	0	0	45.13146005616188	0	0	0	184.08	0	0	0	0	0	0	0	0	53.136	0	236.8372501745224	0	826.7800102233887	238.2659944152832	0	223.5937251674652	0	0	0	0	0	0	0	0	71.96250000000001	0	152.2559944152832	0	234.6915044403076	0	0	0	0	66.2512492980957
32030	7.321999940872192	20.14800010681152	9.921999769210814	126.2266831115723	80.25	0	9.460000000000001	164.2063454332352	2.355999970436096	55.58570000839234	30.35428890390396	0	0	0	92.04000000000001	0	0	0	179.47	0	0	0	0	.5468399855136872	0	255.3452159130096	0	322.6512392234802	0	238.6254260583877	155.9549304309964	0	0	0	66.96332220211029	45.66276111660003	17.34359992218018	177.7991555957794	0	9.952140279150008	.397800009727478	66	0	0	18.56280056762695	0	0	.6732000188827515	154.7220026473522
32031	0	0	4.81280007171631	0	32.86400039672851	0	6.397999944686889	0	1.812500059604645	9.211000232696534	14.02080014610291	.4512000179290772	0	0	0	0	0	0	0	0	17.54999971389771	0	0	23.76	0	62.02100158691407	85.31999999999999	296.7190377670288	0	0	11.10199988365173	0	0	0	0	0	0	0	0	.1200000047683716	0	8.35	299.3960070800782	88.02699619293213	0	0	0	.4512000179290772	129.8138003959656
32032	1.034109974384308	156.9856202049255	1.383290025615692	18.43004015693664	0	0	0	0	0	1.145190005993843	16.8524999320507	0	0	465	184.08	2.645710102462769	5.25	0	0	0	0	0	0	.617779987192154	0	54.53860001525878	11.66150015830994	0	0	64	3.652959974384308	0	0	0	0	0	0	0	0	0	0	0	0	35.36099945068359	0	0	17.52750012969971	0	28.76936958084107
32033	9.135000300407411	24.88500030040741	11.9699998497963	26.775	0	0	8.505000150203704	0	23.3490001502037	0	26.03800036811829	0	0	0	0	0	0	0	0	0	0	69.5194009437561	0	19.62049988889694	0	183.0716980013847	0	239.2819969439506	578.88	0	0	391.5	0	0	0	0	0	0	0	4.256000061035156	8.864000244140625	44.352001953125	0	215.1450096130371	0	0	0	0	197.1024992456436
32034	0	0	256.3320004463196	887.1940328979492	0	0	0	21.56	13.87199974060059	45.37599876403809	49.95800020217896	2.808000111579895	0	0	0	250.2000045776367	0	0	0	92.7	0	0	0	23.36	0	80.55999839782714	0	7.824600108146667	43.99919913482666	680.9439910888673	658.4480004882813	0	9.472000122070313	206.7360089111328	0	9.855999755859376	0	0	0	13.35628981523514	57.67900800971985	43.14618190002441	0	0	0	0	0	2.808000111579895	408.2164077746868
32035	0	0	0	13.68	28.46700021743774	0	1.595999972820282	0	4.75	1.776059931564331	12.36799995422363	0	0	0	0	0	0	0	0	0	0	0	0	2.400000095367432	0	94.83248240280152	0	59.26199909210205	178.08	0	3.175379965782166	27.7385	0	0	0	0	0	0	0	11.9	0	0	0	0	41.95199913024903	44.98199909210205	0	.6099600171089172	109.7909001441955
32036	457.5	0	0	0	254.26	0	0	14.38	0	0	31.87385942094326	5.263999786376953	0	0	0	0	19.85957953805923	0	0	0	1.1652	0	0	99.03599807739258	42.14105907611847	63.30800090789794	0	34.04834956741333	22.05	221.5779963684082	0	0	0	0	0	0	0	0	64.974	8.50781001768112	11.32930031204224	81.43740249633788	0	130.8160034179687	0	11.5765795173645	0	0	220.5207470984459
32037	10.67343986606598	29.21151892852783	14.32487973213196	31.73944053573608	0	0	0	0	.8813100289821626	0	31.13827978065014	0	0	0	184.08	0	0	0	179.47	0	0	0	0	61.2048	0	41.96718086071014	0	0	0	0	452.4976971435547	0	0	0	0	0	0	0	0	23.01425956964493	41.48498837585449	351.3145031143189	0	42.51560814514161	0	0	0	0	33.3
32038	4.255999946594238	621.6479995727539	5.711999893188477	12.65600021362305	36	0	0	0	0	1.637500047683716	17.74106999783516	0	0	290.625	0	0	0	0	0	0	0	0	0	119.3752890018463	0	25.30300018310547	28.50074931621551	0	214.2	0	180.4320068359375	0	0	0	0	0	0	0	0	12.3312	6.947200171661377	25.31876033477783	0	0	0	48.38013950500488	18.76	7.742000000000001	22.313899766922
32039	0	0	0	384.1920030212402	21	0	0	49.10399848937988	0	0	2.502000074386597	0	0	0	184.08	0	7.875	0	0	0	0	0	0	16.29375028610229	0	48.98399940490722	0	0	0	0	337.0499954223633	0	23.80799926757813	0	0	0	0	0	0	0	0	0	0	481.2940203857422	0	0	0	0	63.42425094127655
32040	0	73.2	29.47200073242188	10.55599960327148	28.35	0	0	0	0	0	40.96116055974961	0	0	0	0	0	11.86500053405762	0	0	0	0	0	0	37.20249994277954	0	155.3670024871826	0	58.26599905014038	87.94799743652344	120.54	9.684939890956878	0	0	0	0	0	0	0	16.8	38.23527000989914	1.437630039596558	598.9933403167726	0	0	0	0	2.616249966621399	2.14375	326.1717971420289
32041	.9449999749660493	2.572500050067902	1.260000050067902	97.6149567621231	0	0	1.05	0	1.05	.4959999847412109	15.9120197311163	0	0	411.3	184.08	24.54400039672852	0	0	0	0	0	0	175.5520031738281	27.71920997786522	0	45.62061035552024	0	.0677599988460541	1.8375	22.52800048828125	190.1679986572265	0	0	0	0	0	0	0	0	27.7769996881485	0	138.0452951660156	0	57.12000160217285	0	14.31574934005737	0	0	19.84501941757202
32042	0	76.25	0	0	0	0	0	0	16.24699959754944	0	2.029000024795533	0	0	0	0	0	4.331250190734863	0	0	496	0	0	0	6.336000251770019	19.17299949645996	17.18599977016449	.5610000157356262	0	0	28.5885	0	0	0	0	0	0	0	0	0	0	0	0	0	0	0	71.02618087120057	42.24900077819824	0	8.162000174522401
32043	0	488	0	488	0	0	0	0	3.360000050067902	0	4.128000061511994	0	0	0	0	0	58.13300186157226	0	0	0	0	64.89599853515625	0	21.72500038146973	0	123.8430017852783	0	152.6160025405884	89.95464151000976	0	51.86999959945679	0	0	0	0	0	0	0	0	7.979999899864196	0	133.1400032043457	0	0	0	0	0	0	75.49999992370607
32044	0	.1540000033378601	0	36.84100101470947	0	0	0	49.12199949264527	0	1.735999946594238	29.24463925294876	0	0	0	0	0	18.6224	0	0	427.87	113.4	0	0	7.441500115394593	0	53.89599884033203	0	0	0	65.31003254547119	75.57704001704454	0	51.66886072731018	0	0	31.08844949998856	7.531070090913772	0	40.3700008392334	10.29564018182755	1.143960045456886	0	0	0	0	0	3.471999893188476	0	39.39044998188019
32046	0	1.78	.89	1.958000042438507	0	0	0	0	0	20.30073975419998	6.6825	0	0	0	0	0	0	0	0	134.307	0	0	0	0	0	25.12787015209198	36.82799886703491	0	0	0	58.43705911283494	0	135.1613734657288	0	0	0	0	14.55300028324127	0	5.049000141620636	0	0	0	0	0	0	0	0	83.27034170780182
32047	661.2188000814915	174.8224006519318	7.177799674034119	16.06459934806824	0	0	7.119999694824219	0	32.58719984340668	31.31280139255524	1.548000068664551	0	0	0	0	0	8.812500238418579	0	0	0	16.51	0	0	0	0	113.6390515860319	0	292.7465531906128	0	118.68	90.15700035476685	0	25.2997503054142	0	0	0	0	0	0	0	0	129.4375038146973	0	173.0945024394989	0	0	0	0	303.4638514637948
32048	6.773000087738036	5.20799976348877	16.2999996471405	5.642000236511231	25.08	0	0	.18	2.355999970436096	4.32	13.75799976348877	11.55599979400635	0	0	212.16	0	0	0	0	0	0	0	0	1.08	0	43.04300117492676	0	0	29.4	0	107.1980009460449	0	0	0	0	0	0	0	0	0	0	0	0	0	0	0	12.20400020599365	0	82.14100327968598
32049	353.7401793916702	49.53432036037445	24.38322054634094	53.82265903129578	55.8145	0	4.73	0	17.3615602057457	5.459999752044678	4.852000145912171	0	0	0	0	0	0	0	0	31.35	0	34.98	0	0	0	123.6025823310852	0	0	61.2465	123.1680029296875	90.09000396728516	0	0	0	44.8	0	103.515	0	0	0	0	0	0	2.358000030517578	0	0	0	0	101.0057991018295
32051	0	0	49.72	39.42	28.8399999332428	0	0	0	9.67	4.711999855041504	52.11887891683579	0	0	0	0	0	0	0	0	101.889	0	0	0	42.35	5.76	84.67300075531006	1.332000017166138	135.8422479820251	119.359362763977	70.72	0	0	0	0	0	0	0	0	0	15.4400000166893	0	84.55300231933593	0	378.8425843841553	0	0	0	0	149.493681051445
32052	0	640.5	0	88.8880012512207	0	0	0	0	14.19	6.27	31.75287883377075	0	2.970000064373016	0	0	3.509999871253967	0	0	0	0	0	0	0	0	0	175.067996006012	0	0	0	0	17.82	0	56.49599899291992	0	0	0	0	0	0	0	0	0	221.4	101.0748843261719	0	0	0	4.468999843597412	205.8679964828492
32054	4.711999940872192	653.3959995269776	10.59918001117706	14.01200023651123	15.06492051773071	187.0480034637451	0	0	0	2.0358	4.894600118255616	0	0	0	212.16	14.52800021648407	0	0	126.04	0	0	0	0	1.156	13.6408	19.95083974113464	0	7.4646	3.935880129432678	0	199.7640075683594	0	0	0	0	0	0	0	0	2.3751	0	48.38418207092285	0	0	0	0	0	0	40.49920086593628
32055	1.35	3.735000085830688	46.55762866001128	40.61400100708008	18.02106064853668	125.5666	0	16.36799949645996	0	4.635000085830688	11.06849958896637	0	0	0	0	9.800320146036148	0	0	0	651	0	0	0	2.040120081067085	0	40.28678917980194	6.57945	0	0	59.65368167324066	9.629999828338622	0	0	0	47.81066832675933	0	0	0	0	5.702189790844917	0	22.80875916337967	0	307.834121598053	0	0	33.0035005569458	0	46.26173129177093
32056	.3899999856948853	81.33	0	0	.6799999976158142	0	0	0	0	3.092249870300293	12.94386997683048	0	0	0	0	0	0	0	0	0	0	0	0	.2699999928474426	3.1875	47.45774964141845	9.537749884128569	0	0	84.84120080566404	.375	0	0	0	3.8528	4.2525	0	0	95.64450000000001	3.52350011587143	4.313249942064285	134.2095799602508	0	71.49240307617188	0	13.5725	0	1.47	49.6251096253395
32057	0	366	0	0	0	0	0	0	0	0	2.767499935626983	0	0	558	0	0	62.90999794006348	0	0	0	0	0	0	0	9.719999742507934	26.05499897003174	0	0	0	0	3.577499967813492	0	0	0	0	0	0	0	0	0	0	0	0	0	0	0	0	0	47.16900025749207
32058	0	4.092000088691711	26.46	248.4640001773834	0	0	3.93599995970726	0	0	5.58	27.63599941253662	0	0	0	4.859000215530395	0	6.215	8.249000215530396	1.5819999730587	248	2.1469999730587	25.19899913787842	18.98399913787842	22.00799957275391	0	137.1794684210777	19.75	330.384249495697	13.76400017738342	0	94.38440093291999	0	0	0	0	0	0	0	0	8.928000354766846	0	893.6819874336243	221.7279948425293	0	0	0	0	0	148.779441768837
32061	0	0	3.6	0	0	0	0	1.48470005607605	15.74999994277954	0	14.20350011444092	0	0	0	0	0	15.72000045776367	0	0	996	0	0	0	0	0	83.75999794006347	0	0	20.25	0	232.8599968910218	0	0	192	0	0	0	0	75.79949999999999	.3234000070095062	0	0	0	0	0	0	0	0	35.47299964237213
32062	4.680000114440918	12.96000022888184	29.66999945640564	147.5872434494019	0	0	0	59.78287816085815	14.56	30.0300012588501	8.107360012626648	.7075599700927734	0	0	0	0	7.523999862670898	107.8	0	0	0	1.007999982833862	1.835999965667725	0	0	70.82299923324584	0	128.64	0	0	228.8459949445725	0	0	0	0	0	0	0	0	61.86624917984009	0	0	0	180.1250076293945	0	0	0	2.124000034332275	54.84432170181275
32063	4.846659917461872	94.59807066030503	34.27280867938995	14.19378966984749	25.32426033015251	0	0	0	9.539999999999999	0	12.98602018632889	0	0	0	0	0	61.25503881835937	0	0	0	0	0	0	14.85300029754639	0	299.6571966545105	0	53.75292083396911	0	0	0	0	0	0	0	0	0	0	24.96	6.0697	0	205.436	0	0	0	0	0	0	28.14211940917969
32064	0	611.3640000295638	2.75	31.8400004863739	21	0	0	0	0	11.97799971580505	2.172000017166138	.7489999866485596	0	0	0	0	0	0	0	145.401	0	0	0	3.261999893188476	0	41.78699996948242	0	42.23399936676025	8.521000113487244	12.825	7.820000066757203	10.48799978256226	0	0	0	0	0	0	0	3.036000120639801	0	114.1629962158203	0	150.0525	0	0	.7910000133514404	1.525999946594238	93.34155926866531
32065	.9400600203752517	1070.149259918499	1.2819	2.862909918498993	161.66	0	6.29	0	14.75831027612686	2.734720040750504	2.471000026464462	0	0	0	184.08	0	0	0	0	0	0	0	0	0	0	235.9722740823746	0	0	56	0	138.475818610239	0	0	0	0	0	0	0	0	24.00000035762787	0	508.5000228881836	0	0	0	0	0	0	60.7085608915329
32066	.456000018119812	1.216000018119812	14.3062795876503	180.5958603193283	51.04399988651276	67.16575915718079	0	44.76623913259506	1.18299997985363	7.866000289916991	27.60800090789795	0	0	0	135.6571633712769	94.12043662872314	0	0	0	114.4469183143616	0	0	0	0	4.94	223.6420074081421	.5920000088214875	0	0	0	1.558000009059906	0	0	0	0	0	0	0	0	0	0	0	144.0725	0	0	39.9839981842041	0	0	103.5784216579437
32067	4.75200008392334	12.84800033569336	95.15000000000001	24.03666044692993	3.175039926147461	0	0	4.535919860458374	10.35311996307373	6.335999832153321	8.360939861583709	0	0	0	0	14.80500040054321	0	23.0671	0	81.375	0	0	0	24.86000073432922	0	124.7227986763	0	112.7842922264099	3.523520147705078	0	30.10350028038025	0	0	0	2.478080036926269	8.232400119686128	3.291199907684326	22.57375970458984	0	10.05886022090912	1.819839926147461	65.32274904251099	0	39.28999938964844	0	0	0	0	333.7948149716377
32068	350.75	.3639999938011169	99.50639999999999	.39	21	0	24.02999897003174	0	24.02999897003174	36.7971210029602	1.248000049591065	0	137.8	0	0	0	15.5906596373558	0	0	30.225	0	0	0	0	37.39861937389374	64.70040049591064	0	103.056001739502	0	0	0	0	0	0	0	0	0	0	0	.2400000095367432	0	16.7	359.775	348.5700164794922	0	0	0	0	128.558982869339
32070	0	320.25	9.618840291213989	0	33.89496116485596	0	0	55.98949909210205	0	8.540400085830688	13.76679977111817	0	0	673.785	0	72.21600219726562	0	0	0	0	0	0	0	78.26217867393494	0	44.88791941757203	0	16.7948	8.855440291213991	132.479997253418	0	0	0	0	0	0	0	0	0	5.688270004940033	.7174300197601318	112.4505848175049	0	0	0	0	0	0	144.2916394663811
32071	12.96232038493156	1081.464860824728	7.880180349540709	162.3337002512932	42	0	0	0	36.25	7.904999999999999	11.94832023615837	0	0	193.4184946918488	0	83.48999999999999	368.1276	0	0	128.71375	0	0	0	16.76828930091858	0	276.7952933902741	0	56.91600100517273	121.5800002512932	0	213.9940298569679	0	0	0	0	0	0	0	0	12.64800050258637	0	467.4489839172363	0	0	0	0	0	0	465.4922368237972
32072	0	183	20.81	0	86.60120101547241	0	0	18.15000057220459	5.699999928474426	14.02452028331757	1.152000017166138	0	0	0	0	0	7.98	0	0	0	0	0	0	1.147679969596863	13.549	171.5023563537598	0	36.2093992061615	19.14519960308075	0	3.943559957504273	0	0	0	0	0	0	0	0	57.4356007938385	47.0306007938385	234.736806350708	0	0	0	0	16.8	.7575200212478638	130.1980385380745
32073	0	0	0	335.5	0	0	0	0	0	4.224000091552734	13.71200022220612	0	0	0	0	0	0	0	0	0	102.6	0	0	29.466909633255	0	159.3090014648437	36.53999834060669	83.09718894424438	0	0	208.3360015869141	0	0	0	0	0	0	0	0	33.3	0	0	0	0	0	0	0	0	142.0429019422531
32074	0	791.9400000000001	0	0	96	0	0	0	0	0	3.167999954223633	1.524789964532852	0	0	0	0	0	0	0	0	0	0	0	12.42146056747437	4.425609858131408	70.56	0	278.7999935150146	0	0	0	0	0	0	0	0	0	0	0	0	0	11.93599975585938	0	0	0	0	0	0	90.46306870918275
32075	475.07	0	0	64.47452177581786	0	0	1.018499979972839	28.86223911209106	0	1.280999946594238	19.77444013595581	0	0	0	82.8672	58.71049992370605	0	0	0	0	0	.8800000190734864	0	5.332730149579048	0	75.29759905014038	0	0	28	0	.8335599912643432	0	0	0	22.2719897008419	13.48867059831619	0	0	0	7.528560299158096	0	146.8069176067352	0	34.19220880336761	0	5.019040074789524	0	0	50.33866138858795
32076	0	0	0	0	15.32099954605103	0	0	2.969400112152099	0	0	36.06591009221077	0	0	0	0	0	0	0	0	50.9445	0	0	0	18.86399963378906	0	77.35399974822998	0	204.1069999694824	23.52	68.66880094909668	1.668939982509613	0	0	0	0	0	3.926999943256378	0	0	2.015800044775009	0	19.16900045394897	0	80.85450347900391	0	0	0	0	151.5265935088158
32077	0	0	0	199.7679999685288	48	0	.33	0	0	0	22.052469835639	0	0	488.25	0	0	0	0	0	0	0	0	0	0	0	46.43696995389462	0	226.2868816886902	8.4	0	.8811	0	0	0	0	0	0	0	0	61.00527896108628	0	84.97164207782745	0	309.9286183113098	0	0	0	0	21.36817963037491
32078	8.511999893188475	419.7959991455078	11.42399978637695	25.31200042724609	76.40199924468995	0	0	28.75	0	18.29999923706055	41.46800016403198	0	0	302.25	0	0	0	0	0	0	0	0	0	47.15999908447265	0	221.0739951324463	0	63.36	0	0	360.864013671875	0	0	0	0	0	0	0	19.99800075531006	22.2	6.248000135421753	0	0	0	0	0	0	0	95.9159992980957
32079	3.843999881744385	10.41599952697754	664.476251449585	36.48400047302246	0	0	2.339999914169312	15.76124991416931	5.295769960069656	21.06300034046173	14.8110000193119	0	0	0	0	0	0	0	0	0	0	0	0	0	0	99.72	0	371.9773745910645	26.187	178.8480024719238	244.0270025730133	0	315.945	0	0	0	0	0	0	0	0	0	0	213.3316266906738	0	0	0	0	177.7869952011108
32081	0	0	0	0	37.66	0	0	0	0	6.550000190734863	0	0	179.4	0	0	0	0	0	0	0	0	0	0	44.19729944992065	0	82.07699966430664	0	214.5907150085449	0	0	0	0	0	0	0	0	0	0	0	0	0	80.59143895874023	0	0	0	0	0	0	12.11155993041992
32082	0	0	0	0	0	0	0	0	0	0	11.76576030988693	.7075599700927734	0	0	0	0	26	0	0	0	152.75	0	0	0	0	49.06999893188477	0	0	0	149.24	0	0	0	0	0	0	0	0	0	0	0	0	0	0	0	0	0	0	97.52179899635314
32083	5.385600116729737	381.1775995330811	7.344	16.40159953308105	45.53	0	37.84	28.75	11.50559953308105	15.66720023345948	11.728960191679	0	0	0	0	0	0	401.31	0	0	0	0	0	0	0	144.477462497139	0	73.86149906158447	0	0	32.80320023345948	0	0	0	61.60000000000001	0	0	0	0	3.068109939670562	0	0	0	0	0	11.5765795173645	0	0	140.3436014022827
32084	0	0	16.6049	0	24	0	0	0	1.21	0	9.572500350475313	0	0	0	0	0	0	0	0	0	0	0	0	0	0	52.73699993133545	0	0	50.82	0	104.5168819122314	87.075	0	0	0	0	0	0	16.8	1.190539985060692	2.631719880485535	0	0	193.6436799701214	0	0	0	0	13.28100021362305
32085	0	0	5.484510096859932	0	0	0	0	0	1.751020057582855	0	.7260000157356262	0	0	0	0	0	11.41799949645996	0	0	0	0	0	0	113.1442074810028	0	0	0	0	0	237.5092	0	0	0	0	0	0	0	0	0	12.92399954795837	5.47800012588501	69.28800012588501	0	84.47161631469727	0	0	1.32	2.507999968528747	18.48483077487946
32086	0	0	0	0	0	0	0	0	0	0	13.17400008201599	0	0	0	0	0	0	0	0	0	3.1064	0	0	132.5918983497619	0	0	0	222.0144206483841	22.77597935161591	124.1839947509766	0	0	0	0	0	0	0	0	0	0	0	93.14355870323182	0	0	0	98.50730000000001	0	0	114.0896589203835
32089	3.008280119538307	12.03312047815323	22.5621	9.275530119538308	12.28381023907661	0	0	0	27.39417040185928	6.044999814033508	1.300499975681305	0	0	0	0	0	0	0	0	0	0	0	0	0	0	69.94250904369355	0	0	62.7255	0	184.4	0	0	0	0	0	0	0	0	.3600000143051147	0	25.05	0	125.04375	0	0	0	0	2.819999885559082
32091	0	0	.5	274.5839994812011	51.98127852020264	0	0	0	0	13.96511963005066	38.47050068175793	0	0	0	0	0	0	0	0	0	0	0	164.0901570404053	0	0	369.2986859191894	28.61324965238571	0	235.1844785202026	179.2184	1.074999988079071	0	0	0	0	12.7575	0	0	0	49.48042034387588	78.01654178957938	606.5784476379395	0	0	0	0	2.601000032424927	0	201.2599994659424
32092	14.1125003695488	38.82500052452087	18.91249972581863	42.05000054836273	56.7	0	2.699999928474426	0	10.41250020265579	0	3.427999973297119	0	0	0	0	0	0	0	0	899.42	0	0	0	0	0	115.4370006847382	0	0	73.49199877858162	0	120.6749954223633	0	0	0	0	0	0	0	0	0	0	5.566000120639801	0	0	0	11.57474951744079	0	0	30.46074907064438
32093	5.723999848365784	3.18	34.34400060653687	3.338999848365784	66.77600181579589	0	0	0	7.791000151634216	0	4.997999773025513	0	0	0	0	0	0	0	0	0	0	0	0	0	0	110.6299998855591	0	12.40200030326843	350.8404003032684	66.1639981842041	66.93900060653687	0	0	0	0	0	2.708099922180176	0	0	10.13739979553223	3.666400099754333	68.23879890441894	0	0	0	32.36800090789795	0	0	29.47700011472703
32094	0	421.8640230857849	24.26649983978272	110.5230030441284	90.05592133960724	0	0	93.35599847793578	0	34.24408068203926	25.34400032520294	0	0	0	0	0	0	0	0	0	0	0	0	0	0	184.7386099376679	0	202.0717893301964	16.15381966509819	0	8.621999974250794	0	0	0	0	0	0	0	11.91374974250794	52.71746073083878	48.54621091394424	242.411887311554	0	0	0	27.34649966239929	0	0	106.2800215900898
32095	0	0	382.82	0	17.46401992988586	0	0	0	0	.5376000080108643	3.508699982166291	0	0	85.8	0	24.54400039672852	102.778	0	0	0	0	0	175.5520031738281	5.241940146636963	6.881280102539063	21.45114017105102	.2688	0	0	2.184000053405762	0	4.360999946594238	0	0	0	0	0	0	0	0	0	15.88032028045654	0	0	0	0	0	0	11.54829983756542
32097	3.779999899864197	10.29000020027161	5.040000200271606	36.83699953079223	0	0	4.2	0	4.2	0	2.369249913096428	0	0	0	0	0	0	0	0	0	0	0	0	.596959986114502	0	.596959986114502	28.61324965238571	.815359986114502	0	120.54	0	0	0	0	0	12.7575	0	0	0	10.57050034761429	12.93974982619286	174.04875	0	228.4800064086914	0	0	4.360500054359436	0	72.46069967365266
32098	0	0	0	11.24899989128113	3.99	8.800000190734863	3.299999952316284	0	3.62599987745285	0	36.3788796681881	0	0	0	0	0	0	0	0	0	0	0	0	0	0	78.8977509803772	0	0	0	0	15.16199967384338	0	0	0	0	0	0	9.5	0	0	0	0	0	329.6816102905273	0	25.57382085952759	0	0	44.16194938516617
32099	0	0	1.439999961853027	96.70624266357422	12.97099954605103	0	0	43.29087866821289	0	0	41.15084989533425	0	0	0	0	0	0	0	0	0	0	0	0	0	0	36.63199939727783	0	58.7860018157959	0	0	5.319999885559082	0	0	0	0	0	3.926999943256378	0	0	55.81165002837181	0	14.99400045394897	0	567.179200730896	0	0	0	0	127.9489197925568
32100	27.04775963821411	319.3813667202712	58.56612150058746	81.47032851643563	12.3956	0	1.490280004024506	10.21200035095215	2.737679988765716	13.47340007772446	12.64399996757507	0	0	0	0	139.2010007351637	0	0	0	0	10.8	13.208	0	14.43699972391128	21.6	92.47867081196307	0	32.99174015979766	3.058420039415359	51.2	12.32761997170448	0	3.748999824523926	0	0	0	0	0	0	3.481840052127838	0	73.31941747741699	0	87.11808169555664	0	0	5.207999839782715	0	64.82105911030769
32103	0	0	22.465	442.25	0	0	1.536000061035156	0	7.6778601490736	19.67500024795532	16.21615927810669	0	0	0	0	0	0	0	0	1302	0	0	300.15	44.61329943466186	0	30.8039999961853	0	0	0	45.12	6.561999953985215	0	0	0	7.210270237112046	13.17739047422409	0	0	0	19.53210003051758	4.432000122070312	81.59857002811432	42.76436189689636	197.4161277087212	13.17739047422409	0	0	0	49.84200037002564
32104	4.428000175952912	18.08100035190582	107.48	404.0245143198967	177.6820000439882	0	0	23.88	0	0	29.6000700176239	.7489999866485596	0	0	0	0	0	0	0	0	0	0	0	2.099500043988228	0	120.6144981384277	0	52.95150140762329	87.94799743652344	125.7120016479492	1.668939982509613	0	0	0	0	0	0	0	8.4	8.187500238418579	4.56250011920929	59.24749809265137	0	128.9104879974365	0	0	.7910000133514404	0	274.539001001358
32107	82.83600133895874	296.0730107116699	129.944001083374	310.824066897583	35.0163	0	0	.9887900373458861	0	27.77866110525131	26.16830016746521	0	0	0	0	120.34	63.27096284790039	2196.48	0	1120.5	0	0	0	.6934	110.9160013389588	96.92832921693324	43.1392493391037	0	0	18.3645006608963	62.91033039708137	0	240.1235542309284	0	7.7056	0	26.99978967499733	112.4892493391037	105.8565	32.19010036432744	8.085420165824891	102.7282193367004	0	199.9595041713715	31.35	0	15.32833983917236	11.4317	35.10537010946275
32108	0	320.25	139.6020017242432	0	6.630000000000001	0	0	0	0	26.6	2.807999925613403	0	159.6299961090088	0	0	0	0	0	0	23.25	0	0	0	13.93320029067993	0	43.25999946594238	0	31.90200119018554	0	0	21	0	0	0	0	0	0	0	24.96	0	0	24.75	0	0	0	0	0	0	91.61109910202028
32109	0	0	0	0	0	0	5.0788	0	5.0788	0	21.02899961948395	0	0	0	141.1019975280762	0	0	0	0	0	0	88.76699615478516	0	0	0	30.89400043487549	30.21885903129578	51.52800086975098	0	120.54	212.4280014038086	0	0	0	0	0	0	0	0	0	0	80.49898193740844	0	55.00599914550781	0	39.86857951564789	0	0	177.184997549057
32110	9.576000213623047	0	0	0	0	0	4.591999893188476	9.632000427246092	19.75200032234192	1.727999954223633	12.91547036540508	0	0	0	0	0	18.43200073242188	0	131.52	0	42.22699956893921	0	0	54.87613933792115	0	55.37731996223927	12.58982984704971	47.97429201107025	0	0	21.78400085449218	0	274.1380068969726	0	10.01660987430811	5.613300000000001	0	0	14.4375	16.92151991167069	95.42848992352486	176.4635920110703	0	27.41387899446488	0	46.29899806976318	26.775	0	13.95400024414062
32111	1.592499941587448	0	0	48.75200134277344	28.35	0	0	21.82399932861328	0	2.618000056743622	33.08260057067871	0	0	0	0	0	0	0	0	1338.38	0	0	0	.2887499868869782	0	78.00650034904481	0	0	59.0239981842041	311.174006652832	4.042849973678589	0	0	0	0	0	0	0	14.04200022697449	.1200000047683716	0	61.1860018157959	0	146.9566063232422	0	0	0	0	239.7728477125168
32112	0	0	0	37.27100143432617	30.26459999299049	0	0	0	0	0	41.17073993487358	0	1.188000025749206	0	0	1.403999948501587	0	0	0	0	0	0	0	1.269000022411346	0	186.4467464904785	0	0	0	345.6	.5732999789714812	0	0	0	0	0	31.35639973297119	0	86.625	.4320000171661377	0	129.06	0	172.7171273925781	0	0	14.85200017929077	0	271.1509466633797
32113	5.558750145435333	15.22924999952316	7.462249782085419	110.6485475230217	28.35	0	0	0	0	3.863999853134155	19.21883948612213	0	2.826309960651398	0	0	0	14.50241017990112	0	252.08	496	556.1999999999999	0	9.056570314788818	0	0	18.33841001205444	0	0	0	59.13600128173828	103.5992317198277	0	0	0	0	0	0	0	0	14.23549985408783	0	0	0	192.065498046875	0	0	0	1.14	78.69983991408347
32115	3.786750066876412	254.3785001337528	5.048999866247177	11.22	70.94849946498871	0	4.73	21.25244068908691	5.454379859662056	1.129	18.46833952178955	0	134.55	0	92.04000000000001	124.138319077301	6.288879769325256	226.1952	0	0	5.087250072956085	96.87293815460205	0	0	0	80.4339611793518	0	147.2625	22.29974946498871	0	352.3608076108933	43.5375	46.43550058364868	0	0	0	128.2968	0	0	.1200000047683716	47.7142	60.325	0	182.1137766906738	0	0	0	0	55.10456010694504
32118	0	0	21.756	14.336	25.68	0	1.331199951171875	1.355199951171875	0	6.72	12.12486992740631	0	0	0	0	0	0	0	0	0	292.125	0	0	6.368939851856232	0	54.63394057664871	0	194.4817274914741	0	0	0	0	0	0	0	0	0	0	0	.1200000047683716	0	8.35	0	213.3581291320801	0	0	0	0	184.0195996360779
32119	0	0	0	976	0	0	0	0	0	0	0	0	79.8	327.9	0	0	15.6	0	0	0	0	0	0	0	0	0	14.22	0	0	0	0	0	0	16.3	63.84	0	0	0	0	0	0	0	0	0	0	0	0	0	2.20160009765625
32120	2.455270041608811	5.848000259399414	12.89184026908875	6.391999740600586	6.33	0	0	0	17.57000008583069	11.01600051879883	9.080219959163665	0	0	0	0	0	3.9396	0	0	7.108720199394226	64.02825	0	0	0	0	58.02250018119812	0	0	0	66.2452	135.7536700212479	0	0	0	0	7.433999662399293	3.628499915599823	0	107.6549413375855	2.477999957799911	5.575500168800353	74.80000000000001	0	84.60900207519531	0	0	11.76399948120117	0	123.4008701497555
32121	0	7.835100000000001	0	0	1.18	0	3.15	.2464400093078613	0	0	5.027150022888184	0	0	0	0	0	0	0	0	0	0	0	0	.1725	.2655	16.88817052879334	0	8.764159796142577	0	6.4	3.619069928836822	0	0	0	3.752	0	14.42	0	0	.0536800011634827	0	6.193000000000001	0	0	0	0	0	0	11.90636981544495
32122	2.686139928841591	7.4615	3.581520142316818	13.75077014231682	38.19	0	0	0	.3292	0	1.560440009188652	0	0	0	0	12.70800018310547	0	0	0	31.35	0	0	0	0	0	20.29822985768318	20.6866	122.5178277229309	7	0	23.64666026911735	0	0	0	14.28284048004151	0	0	0	2.1	15.96760971536636	0	5.5	0	0	0	0	0	0	87.53946811113359
32123	71.96714796390533	211.5432519488931	136.5929220821857	254.5420774153948	91.61801202421189	0	0	11.46000022888184	3.574420100259781	47.19975029754639	47.19831069974899	0	0	0	0	0	0	0	0	0	0	0	0	140.4704494716644	0	531.9571229557395	0	165.1590023503304	62.50605114376545	0	85.27825074017048	0	0	0	0	0	0	0	0	39.78000117516518	0	1300.91652129364	0	0	0	0	0	6.719999885559082	309.2136227487803
32124	66.18499796390533	715.7587418556213	106.5845020771027	196.9537581443787	0	0	0	19.17	0	0	14.14029957275391	0	0	0	0	0	0	0	0	0	0	0	0	0	0	116.8610019302368	0	32.48	21.28	100.19	35.3805493944168	0	0	0	0	0	0	0	0	0	0	0	0	315.4200022888184	0	0	0	0	119.3720886869907
32127	0	0	0	236.3009962463379	42	0	0	0	0	0	1.091399980545044	0	0	0	0	0	0	0	0	0	0	0	0	4.375000040531159	0	8.833199844360351	0	0	0	135.24	0	0	0	0	0	0	0	0	0	0	0	11.65624976158142	0	0	213.3	0	26.86000032424927	0	119.475751613617
32129	61	0	0	0	48	0	0	14.5	13.35960023593903	0	14.60760028553009	0	0	0	0	65.8084009437561	0	0	0	217	0	139.92	0	15.09139976406098	0	165.972597454071	79	56	0	140.6	0	0	0	448.23	0	0	0	0	0	0	0	0	0	0	0	0	0	0	44.76579955387115
32130	0	0	67.19150104522706	24.33000030517578	0	0	0	9.2475	0	0	7.54699992775917	0	1.035999982357025	0	0	1.88699996471405	0	0	0	0	0	0	0	14.5930005645752	0	43.50900024414063	0	0	0	109.5210021591187	0	0	0	47.33925072669983	0	0	0	20.09775036334992	0	0	13.71599963665009	0	0	0	0	0	33.6	0	32.68840085601807
32131	183	149.2607980957031	37.34399967193603	58.15679809570312	55.79999923706055	0	0	0	0	0	39.05899968910217	0	0	0	92.04000000000001	0	0	0	0	0	0	0	0	22.00799957275391	0	193.7719968261719	0	0	0	387.3439947509766	12.38400008201599	0	0	0	0	0	0	0	0	0	0	172.8000030517578	0	0	0	0	0	0	57.08400048446656
32132	9.191999907493592	19.86100031375885	12.32300006866455	14.07500026941299	44.93399944543839	0	2.1	2.969400112152099	4.854999965429306	12.11860017776489	30.58850024533272	0	0	0	0	328.9	0	0	0	404.62	0	0	0	5.123999786376953	0	89.16580003404617	19.07549976825714	373.4639971160889	11.88999972343445	0	74.64799955368042	0	25.67999954223633	0	48.15159927902222	8.505000000000001	7.21	65.39399711608887	104.6745	38.31180168771744	8.62649988412857	158.83	0	358.2940093231201	0	0	0	0	79.0062508020401
32133	0	183	0	112.5919157684326	14.12	0	25.66999980449676	0	11.47999980449677	0	14.00099971294403	0	0	66.99999809265137	0	0	13.99999976158142	0	0	131.4999961853027	3.375000059604645	0	2.125000059604645	74.46059833679199	0	22.05	0	419.0550108146667	0	0	0	0	0	0	0	17.52599963665009	0	0	0	53.82300072669983	0	303.2759941864014	0	1173.420050048828	0	40.38600145339966	0	0	42.08331052894592
32134	0	274.5	99.5532626235962	0	66.94	0	0	15.4746	14.25	0	1.508000049591065	0	0	0	0	0	0	945.792	0	0	0	0	0	0	0	64.00599903106689	41.80430856170655	0	187.8679959106445	0	0	112	0	0	0	0	0	0	0	0	0	0	0	0	79.9875	0	0	0	162.3861308607102
32135	0	0	27.6	0	151.6099973678589	0	0	0	21.73500065803528	0	18.25080004882813	0	0	0	0	0	0	0	0	0	0	0	0	0	0	173.2680026321411	0	41.05499868392944	115.2249996709824	0	27.25499950647354	0	0	0	0	0	0	0	0	0	0	0	0	0	0	0	0	0	0
32136	0	442.25	10.94699994564056	38.66999999999999	21	0	.4679999828338623	39.88500020027161	4.855000033378602	0	26.19050052881241	4.56	0	0	0	0	0	0	0	0	0	0	0	18.6325005531311	5.582499861717224	86.66800163269043	94.52750006914138	31.60000022888184	17.35999988555908	90.71999816894531	0	0	69.11999816894532	0	68.40299884796143	0	0	91.68000183105468	0	0	5.280000114440918	0	0	0	84.98000106811524	0	4.787999782562256	6.452499723434448	38.45349952697754
32137	0	0	17.81262053928375	0	91.01828215713502	0	0	0	0	8.482200000000001	35.74926959409714	0	0	0	0	0	0	0	0	118.3785	0	0	0	0	0	111.6855589214325	0	130.0639	16.39892053928375	0	0	0	0	0	0	0	0	0	0	11.26390005435944	0	296.78362862854	0	684.2921447875976	0	0	0	0	142.1696698172569
32138	0	0	0	20.37920028686523	37.5	0	0	19.34999942779541	9.655999870300294	0	27.2270192751646	1.415119940185547	0	43.96013879356384	0	18.9756	18.9756	0	0	29.25405	0	0	0	0	0	196.3916180526734	0	0	21	0	3.375	0	0	180.4	1.288	0	0	0	60.5550012588501	0	0	269.7500038146973	0	0	0	0	0	1.024599964141846	112.81073746562
32139	0	0	.7250000238418579	488	0	0	0	0	0	0	2.075000047683716	0	0	0	0	0	12.62799970626831	0	0	0	0	0	0	0	26.79599941253662	11.25100039243698	0	0	0	31.24375038146973	4.726500086188317	0	0	0	4.338000172376633	0	0	0	0	0	0	0	147.582	56.1990023803711	0	0	0	0	14.7
32140	2.385600038528442	6.508800155639648	3.153599884033203	7.075199996948243	.8883800394058227	0	0	0	6.570400091171264	11.75394023246765	1.98	1.415119940185547	0	0	0	0	0	0	0	0	0	182.56	0	34.33649005937576	0	38.45068003158569	0	0	0	0	35.89599982070922	0	0	0	0	0	0	0	0	0	0	0	0	481.2940203857422	0	0	0	0	62.85638066577911
32145	0	0	393.5578561813355	0	56.67199859619141	170.1	0	1.483690056037903	16.73690943994522	0	36.30876971440316	.1249199966907501	0	0	0	0	1.832159973526001	0	0	0	71.5	0	0	0	1.748880052947998	129.3514877597809	.2567800033092499	0	0	303.7440072631836	0	0	0	0	0	0	0	0	0	.3231800070047379	6.256000175476074	24.75	0	165.0179974365234	0	0	0	.3123	50.72196091661453
32147	1.77195	4.843329887342453	2.3626	649.1722418884754	0	0	4.73	28.86223911209106	0	1.206000047922134	12.36691976628303	0	179.4	224.64	213.2832007141113	0	194.688	0	0	0	0	7.862399642944336	70.38719714355469	12.8157602432251	0	39.23500112533569	0	0	91.455	0	20.73838000450134	0	7.046000099182129	0	0	1.065999975204468	1.027000012397766	0	0	1.404000024795532	.1560000061988831	0	0	155.1791438369751	49.99120000000001	0	0	0	66.57906159300805
32148	0	0	0	37.57	0	0	28.38	0	0	3.924490099143982	26.068000125885	0	1.188000025749206	0	0	1.403999948501587	0	0	0	0	0	0	0	0	11.69000053405762	125.4185489797473	11.69000053405762	390.5613857870102	0	0	4.730179950428009	0	0	0	48.87224912881852	0	0	79.01774651527406	0	36.99675174236297	0	0	0	172.1947534847259	0	0	15.64200012207031	0	216.2936398330212
32149	0	0	13.28099956512451	21.99240037536621	24	0	13.28099956512451	0	4.7	0	26.40050973572731	0	0	0	0	0	0	0	0	995.2	0	0	0	33.01199935913086	0	59.19499999999999	74.23718163223266	0	0	189.8880026245117	21.31799978256225	0	0	0	0	0	0	0	0	.2996599974155426	0	4.175	0	121.9230052185058	0	18.1071	15.99	0	47.40599960746766
32151	0	.3080000066757203	15.84	488	104.9740002059936	0	0	0	0	27.29200096130371	25.7524005355835	3.935249943137169	0	0	0	0	217.5055998016358	0	0	902.62	0	0	0	179.2372507038117	25.0212501692772	216.0890020751953	39.0875	240.2725077056885	14.43199966430664	14.90400020599365	0	0	0	0	0	0	0	0	9.180000000000001	13.33599979400635	5.4	223.2080018615723	0	0	0	7.344000205993652	6.943999786376953	0	261.4247511081696
32152	0	0	0	0	0	0	0	0	0	0	18.04799928665161	0	0	0	0	0	2.625	0	0	0	0	0	0	0	0	28.18400039672851	0	0	0	0	0	0	0	0	0	0	0	0	0	0	0	0	0	196.4499969482422	0	0	11.2035	0	49.94774900436401
32153	3.916440084886551	11.0372396604538	552.8363667205811	67.188841182518	28.35	0	9.379999999999999	37.9511992389679	24.1398901471138	11.3932801697731	.4289999938011169	0	0	37.05184999999999	0	6.543269898223877	9.59399977684021	171.99	0	0	0	0	0	0	20.35799955368042	33.76572067909241	40.56884902667999	150.204	0	0	23.8546801697731	0	0	0	73.31999999999999	0	0	0	0	0	0	0	0	112.3980047607422	0	53.5815	0	0	208.5833838241577
32154	0	0	0	0	0	0	0	5.933750224113464	0	0	36.51975009918213	0	0	111.1	212.16	19.61999969482422	0	383.04	0	0	33.15	135.2	0	0	0	32.18800079345704	0	0	0	142.08	0	0	0	0	0	0	0	0	33.6	32.37250002801419	0	149.6	0	0	0	0	16.8	0	5.781999950408935
32155	2.37600004196167	483.1739963531494	19.36	6.95200008392334	8.439939981222153	0	3.987620077610015	2.969400112152099	0	3.16799991607666	31.94306956558228	0	170.8	0	0	0	0	0	0	0	0	0	0	22.56045033569336	0	89.95673938293459	0	91.30400154113769	11.13	12.87264017791748	10.30750014722347	0	0	0	0	13.80600033760071	4.425	0	21.6615	3.655800098419189	0	0	0	0	0	0	0	0	130.6034983000756
32157	0	0	0	976	6.76	0	0	0	0	0	1.010800007605553	0	0	0	138.06	0	13.52	0	0	0	0	0	0	3.38004995484352	1.894150005245209	16.74025958900452	.4728099951744079	0	0	.6854400192260742	0	0	0	0	.5493599807739258	.1771	0	0	0	.2122600024223328	.179629997587204	2.678229990386963	0	2.273039923095703	0	0	0	.0880000013113022	3.956419979000092
32158	15.67417941884994	241.2220206083298	37.03692062191963	46.53665878787041	112.8161	0	0	5.899500217437744	14.03336030416489	28.34218060512543	5.72415	.6652	137.8	0	10.70850033760071	0	0	0	0	0	1.716000037193298	39.66299880981445	0	0	7.256999831199646	287.8469449768066	2.43375	28.14454033975601	14.60665966024399	31.42800041198731	13.20213987770081	0	0	0	0	0	0	0	0	8.906499999999999	0	301.727126273346	0	0	0	0	0	5.202000074386596	55.42156024370193
32159	0	0	0	0	45	0	0	0	0	0	10.17668037872315	0	0	0	0	0	0	0	0	0	0	0	0	12.9	.6	59.66800079345703	0	0	112	0	1.667119982528686	0	0	0	0	0	0	0	16.8	0	0	0	0	0	0	0	0	0	39.54299938201904
32161	0	0	0	43.75	104.46	0	0	0	0	1.430999984741211	8.236600063323975	0	0	0	106.08	0	0	0	0	0	150.2760035247803	0	0	0	0	46.69899978637695	0	0	0	16.81600044250488	8.416000061035156	26.16599967956543	18.51072972335815	0	0	2.656000061035156	0	0	0	2.463999938964844	8.809200067710876	25.29459992218018	0	0	0	0	0	0	21.03010001945496
32163	0	111.4470033740997	0	0	0	0	0	14.59424978911877	0	0	0	0	0	0	0	0	0	0	0	0	76.375	0	0	80.29795908317566	0	7.518250210881233	0	48.96	0	0	0	0	14.15200021088123	0	0	0	0	0	0	0	0	23.88150042176247	0	0	0	0	0	0	81.94324897527696
32164	7.020000171661376	19.44000034332275	9.359999656677246	392.7239979171753	0	0	0	0	0	28.25000047683716	32.49841040382385	0	0	0	0	0	0	0	0	0	0	0	0	2.279999947547913	0	192.3100006270408	0	0	0	229.2510033082962	336.2439317427635	87.21999893188476	0	0	0	0	0	287.1652589607239	0	11.87774988859892	0	50.09999999999999	0	479.0000152587891	0	0	8.721000108718872	0	78.24900026321411
32165	0	0	0	0	9	0	0	60.5	5.300999822616578	3.627000088691711	9.247469834268092	0	0	0	184.08	0	0	0	179.47	0	0	0	0	160.4159680034637	0	97.47400150299072	0	0	56	59.22	22.75600043773651	0	0	0	0	0	0	0	16.8	3.9338	0	56.93615	0	0	0	28.63149868011475	0	0	87.2119998292923
32167	9.598999557495118	5.08	0	0	0	0	0	0	0	0	6.724999985694886	0	0	0	0	0	0	0	0	0	0	0	0	2.388249944448471	0	57.74625104308128	0	82.81400128722191	0	0	0	0	0	0	0	0	0	0	0	0	0	0	0	0	0	0	0	0	59.16400027275085
32168	6.678000240325928	18.27	8.82	19.65600048065185	0	0	0	0	0	7	41.27399947285652	0	0	0	0	7.727999839782715	8.812500238418579	0	0	0	0	1.848000040054321	0	32.8300000333786	0	236.1904995155334	0	348.9989947814942	0	0	23.43599927902222	0	0	0	0	0	6.327000081539154	0	0	7.694999999999999	0	598.485517206192	0	837.8552857208252	0	0	0	0	184.2292523002625
32170	0	259.25	13.20799980163574	6.820799743652344	27.48549977302551	0	.9100000000000001	0	0	.6550000190734863	8.476339970064164	3.306399873733521	0	158.1276788078308	0	0	8.750559850978851	0	0	82.19275761566161	2.109510037255287	0	1.328210037255287	.084	0	29.62572003479004	6.348000183105468	29.39300090789795	17.7096	38.40000000000001	1.004480026245117	0	0	0	0	0	1.963499971628189	0	0	.8045000201463699	0	21.8211601474762	0	84.59820239257813	0	0	0	0	45.00411923789977
32171	1.189540025782585	3.35233989686966	259.7890994926453	3.622689896869659	1.408749970793724	0	0	9.376500253677369	5.125289864444732	3.46048005156517	37.64249953269959	0	0	0	0	0	0	0	0	0	9.044000129699706	0	0	0	0	56.61952202205658	0	59.26199909210205	0	0	10.30788005156517	0	82.55200103759766	0	0	0	0	0	64.97550000000001	11.9	0	0	0	0	0	44.98199909210205	0	0	35.57479038331509
32172	0	0	0	0	0	0	1.188249976634979	0	0	10.41600021362305	6.720049905776977	0	0	0	0	0	31.5	0	0	111.24	0	0	0	0	0	92.4720021057129	0	0	0	0	0	0	0	0	0	0	0	0	0	0	0	0	0	75.29280322265625	0	0	5.596500000000001	0	211.2417978973389
32173	0	0	42.34775881652832	0	63.3344	0	0	45	0	17.02112075500488	19.38652059173584	0	0	0	0	0	0	0	0	0	0	0	0	2.63704007396698	0	294.2595418365478	0	0	0	52.25087924499511	29.16256029586792	0	0	0	0	22.92449957132339	0	0	0	40.01249914264679	30.56600085735321	525.411096737671	0	0	0	0	0	0	106.4360823669434
32174	0	0	0	0	0	0	0	0	0	0	0	0	0	0	0	0	0	0	0	0	0	0	0	0	0	0	0	0	0	0	0	0	0	0	0	0	0	0	0	0	0	0	0	0	0	0	0	0	0
32175	4.711999940872192	12.89599952697754	8.528999881744385	14.01200023651123	0	0	8.865499958038329	14.5	.6210000085830688	.945	17.33940040254593	0	0	0	0	0	0	0	0	996	0	0	0	.1169999957084656	0	47.57100086212159	56.56100124359131	84	140.9009969329834	0	203.3755999650955	0	0	344.0592124298095	0	0	0	0	0	0	0	0	0	0	0	0	0	0	8.589000034332276
32176	0	0	0	0	63.29200114250183	0	28.22499961256981	25.53725986175537	2.277000049352646	0	51.92156954193116	0	0	0	0	0	0	0	0	0	0	0	0	.4916300088882447	0	26.99880979719162	0	0	80.01900087356567	137.6289965057373	15.72577988858223	0	0	0	0	0	0	0	115.5	1.721720037317276	0	0	0	391.1794816802978	0	0	0	0	98.4044027499199
32177	0	0	1060.73	413.6100051879883	0	0	0	0	0	20.12400016784668	13.5539997291565	0	275.6	0	0	0	343.5224	0	0	0	0	0	0	30.11399948120117	0	71.60000076293946	0	0	436.4495958496094	153.1600021362304	4.9	0	0	0	0	0	0	0	0	.3600000143051147	0	25.05	0	0	0	0	0	0	182.1350990348816
32179	5.465249823331833	14.86424954652786	7.286999911665916	16.10549974679947	0	0	0	0	0	0	0	0	0	0	0	0	0	0	0	0	0	0	0	0	0	0	0	0	0	0	0	103.66	0	0	0	0	0	0	0	0	0	0	0	133.1400032043457	0	0	0	50	44.16194938516617
32180	0	122	26.40788000178337	96.70624266357422	68.21383864097595	0	9.460000000000001	47.29557872428894	0	12.82535966024399	25.05349973297119	0	0	0	0	50.88	0	0	0	684.76	0	0	303.8	5.045000064373017	20.925	158.8085544876099	0	195.033159660244	12.4691	0	41.21999931335449	0	0	381.42	35.84	0	0	0	0	37.7307000070095	30.63836135902405	153.5480545639038	0	0	0	0	0	2.047500085830689	92.05542168583871
32181	234.8917184520721	142.2701998998642	90.60898215398788	220.6895388353348	0	0	0	27.58999915122986	19.33	8.459000043869018	11.62949994564056	0	0	0	0	3.465	11.53349962234497	0	0	60.79499999999999	0	63.38800140380859	0	2.159999942779541	68.7090632358551	102.2648802509308	0	0	111.5170040893555	20.289	41.99132069501877	0	0	0	28.13994077396393	0	0	0	0	0	0	0	0	133.1400032043457	0	0	0	0	190.3369006414414
32182	5.710499768257141	213.8020002317429	17.28990038585663	16.88849953651428	21.2625	0	.6766999807357788	.5454000096321107	10.7475003027916	48.68411930942536	33.52895951838494	0	113.2400432357788	0	0	0	0	0	0	25.575	0	0	0	4.248	0	146.9938814144134	0	0	0	74.51600158691406	66.53679942703248	0	0	0	0	11.00099986195564	3.61875	0	0	2.460750069022179	4.3425	0	0	217.0722435592651	0	0	49.28	6.796800101280213	271.694466721344
32183	0	0	0	0	4.625000059604645	0	0	0	0	0	1.956000077724457	0	0	0	0	0	0	0	0	0	0	0	0	3.62500011920929	0	12.12499976158142	19.9675	12.00000047683716	0	0	0	0	0	0	0	0	0	0	0	0	0	49.62500095367432	0	0	0	0	0	0	82.28299909114838
32184	0	122	0	3.410399871826172	0	113.4	0	0	4.83	0	4.48	5.198199789047241	0	744	0	0	0	0	0	0	0	0	0	.042	0	5.824000244140625	48.57749900817871	0	0	34.33600021362305	0	17.44399978637695	0	0	0	0	0	0	0	.7200000286102295	0	50.09999999999999	332.1	129.1808033752441	0	0	0	0	9.872199911117555
32185	0	259.25	0	0	0	0	0	0	0	0	12.03199964284897	0	0	0	0	0	5.25	0	0	0	0	0	0	23.08064040527344	0	48.26500072479248	0	450.1945632965088	0	489.6300102233886	0	0	0	0	0	0	0	0	0	.4320000171661377	0	112.7533303894043	0	110.0119982910156	0	0	11.2035	0	76.50824807662964
32186	1.18	3.42200011253357	13.33400022506714	3.657999887466431	39.20599977493286	0	11.68199954986572	0	1.888000028133392	8.023000135421753	20.48199974060059	0	0	0	0	0	0	0	0	0	0	0	0	53.44799896240234	0	37.9739988899231	0	111.7579973602295	8.85	0	94.16399909973146	0	0	0	0	0	4.671000082492829	0	12.975	5.708999917507172	0	13.32099967002869	0	136.0360043334961	0	0	0	0	154.3730012860298
32187	0	0	0	244	7	0	0	0	0	1.595000034570694	13.74020969495773	0	0	0	0	0	0	0	0	0	0	0	0	1.980000042915344	0	40.13449969673157	26.3268	0	0	30.45	4.18800001502037	0	0	0	0	0	0	0	7.539999723434448	0	0	8.192500138282776	0	60.28625259399414	0	0	0	0	36.87758983535767
32188	6.5	17.41999950408935	8.579999876022338	18.98000049591064	27	0	0	0	0	10.91999950408936	10.66317019696236	0	10.30399978637695	0	0	100.0800018310547	8.539999999999999	0	0	0	0	0	0	0	8.736000213623047	147.1489992713928	4.731999893188476	186.095	0	0	180.5967879302025	0	0	0	0	0	4.283999886512756	0	14.4375	0	0	21.53799977302551	0	0	0	0	0	1.063999986648559	165.5295430938721
32190	15.65899963378906	42.93974857330322	78.28050036907196	82.17686206321716	0	0	0	0	2.360000038146973	9.291869948005678	30.77719980955124	0	0	0	0	0	0	0	0	217	0	0	0	12.18600023031235	9.5625	78.55696194982528	42.42075093269348	55.59600093841553	78.51600010871887	131.2640004348755	20.97600999212265	0	0	0	0	0	0	0	0	.3600000143051147	0	25.05	0	50.1952021484375	0	0	0	1.262420035409928	122.47775085783
32191	0	0	0	350.75	48	0	13.58249991893768	0	0	3.659999847412109	8.600499629974365	0	0	0	0	0	0	0	0	78.58499999999999	0	0	0	4.800419872832299	0	55.85527035608292	0	38.40335898265839	0	0	0	0	0	0	0	0	0	0	0	0	0	103.7424140693665	0	0	0	0	0	0	75.54616814393998
32193	46.57749856710434	127.8874942684174	62.27350112676621	260.4050057315826	119.13	0	0	2.969400112152099	10.91150000214577	0	14.847	0	7.291190275382995	0	0	147.1965	16.89245972461701	0	0	682	0	0	0	15.8818	3.753879862308502	52.14786963253021	12.2723	0	0	0	277.5045024490356	0	46.98	0	0	0	0	219.7799949645996	83.26496173095704	.6468000140190124	0	54.626	0	0	0	0	0	50.13397013769149	17.43458055076599
32195	3.21300009727478	0	11.9039998626709	198.25	4.173839889431	0	0	0	2.027999925613403	0	67.55431918697357	9.119999885559082	0	0	0	0	20.43600059509277	0	179.47	747	0	0	0	70.28369999761581	0	117.4250009918213	0	325.3319920349121	7.866000108718872	25.65	10.6079999256134	20.97599956512451	0	0	0	0	0	0	0	.2400000095367432	0	16.7	0	0	0	0	9.6	0	212.9489983844757
32197	2.127999973297119	5.823999786376953	2.855999946594238	34.58200088500977	0	0	0	12.64799961090088	0	0	9.535270102357863	0	0	0	0	0	0	0	0	0	33.02	0	0	111.5893010978698	0	0	0	0	0	0	90.21600341796875	0	0	0	0	0	0	0	0	10.0223	0	40.29571947937011	0	104.2965819732666	0	14.31574934005737	0	0	42.48598024826049
32198	25.59790031363964	70.31357854278087	33.98372021279335	393.4346904154539	80.16008336029053	0	4.8876	28.22999954223633	4.4626	0	35.61599838256836	0	0	0	0	1.260160018777847	0	0	0	0	0	0	0	4.046000113487244	25.2032	134.3898417936325	0	0	0	156.0810017871857	0	0	0	0	0	0	0	0	0	0	0	0	0	659.2394403396606	0	0	0	0	66.68410002861023
32199	4.410000133514404	0	5.879999732971192	659.0999994277954	50.78700113296509	0	0	42.31299981117249	0	15.07500028610229	19.74299954414368	0	0	0	0	0	0	0	0	248	0	0	0	0	0	139.5400048804283	0	65.73600151062011	27.3	386.3243992446899	0	0	0	0	0	0	0	0	6.831000094413757	2.367400033950806	4.930600135803223	36.35280127525329	0	0	0	0	0	0	134.5569986438751
32200	0	366	0	0	45.96599813461304	0	0	101.25	0	0	48.2251206032753	0	0	0	0	0	1.3146	0	0	0	0	0	0	67.97099813461304	0	231.7880042724609	0	244.9139999961853	0	0	0	0	0	0	0	0	0	0	46.94400186538697	33.69999930143356	106.3190027904511	282.1489925384521	0	0	0	0	0	0	71.68190898628235
32201	0	122	0	0	51.46250950145721	0	0	0	0	2.255999908447266	6.5345	0	0	0	0	0	0	0	0	0	0	0	0	4.869750123023987	16.51200024604798	64.97266827049255	.645	0	0	0	0	0	0	0	89.60000000000001	0	0	43.248	0	0	0	112.9161619941711	0	0	0	0	0	0	7.50058978511095
32202	5.220000114440918	20.40350032389164	6.959999771118164	113.6340000641346	0	0	0	0	0	8.137499999999999	1.632000045776367	0	0	0	0	0	0	455.3276	0	0	0	0	0	0	0	126.844498500824	0	82.42199993610383	72.93526063618661	0	234.2624947655201	0	0	0	0	0	0	0	0	16.11600065469742	0	500.4214839935303	0	0	0	0	0	0	31.03950027585029
32203	0	0	9.800000000000001	0	225	93.44160173034669	0	0	0	20.825	28.46448018350601	0	0	0	0	7.257600108146669	0	0	0	0	0	0	0	0	0	177.8832995326996	89.00223726196289	0	0	244.0199962615967	93.66403732037544	0	25.1216	0	0	0	0	35.17024068450927	75.79949999999999	12.20192034225464	0	0	0	0	0	0	0	0	177.1844981489182
32204	0	0	0	0	0	0	4.498859911537171	11.18999977111817	0	0	25.53490941228867	1.415119940185547	0	0	0	0	0	0	0	0	0	0	0	0	0	21.16100029945374	0	78.06499900817872	0	0	8.786779881191254	0	0	0	0	0	0	0	33.6	0	0	22	0	241.1450103759766	0	0	0	0	144.3301973464966
32205	0	0	16.2	154.1475	0	0	0	21.25	0	0	13.1494000939846	8.487109641265867	0	0	0	0	0	0	0	0	16.77900032043457	0	0	2.163260046887398	0	101.929739462781	0	0	0	0	37.16999988555908	0	56.41931772308349	0	0	15.7328	0	33.4322	43.3125	25.37310065631867	0	0	0	0	73.63312300415039	0	11.36099967956543	0	64.58114999999999
32208	0	0	0	0	32.3209991645813	0	0	0	18.92	9.423999710083008	41.98699940443039	0	0	0	0	0	0	0	0	0	84.23999862670898	0	0	0	0	192.442002696991	0	139.0279971694947	62.62400115966797	0	0	0	0	0	0	0	11.16899979114532	0	22.55700041770935	21.31899979114532	0	119.8540042209625	0	440.4100134277344	0	0	0	0	96.3969992351532
32210	106.75	0	0	33.70250129699707	42.53	0	0	1.48470005607605	4.521999943256378	0	33.42080008095503	0	0	0	0	0	0	0	0	310	15.82700022697449	0	552.492	1.147500020265579	0	139.7440178066254	0	140.3719960861206	21.73600047111511	82.9919962310791	0	0	144.4660018157959	0	0	0	4.745250061154366	0	44.837	50.49465000700951	0	84.31354785108566	0	200.78080859375	0	0	13.43000016212464	0	251.8176292681694
32211	0	427	0	0	0	0	5	0	0	0	19.02335980148316	0	0	0	184.08	0	0	0	0	0	0	0	0	1.9655	23.1929	70.97999839782715	0	0	0	0	0	0	0	0	0	0	0	0	0	0	0	0	0	128.9104879974365	0	0	33.6	0	86.31584955320358
32212	15.34080011444092	21.36000022888184	24.89639977111817	29.40800003051758	24	0	0	2.5	9.539999999999999	13.28157983055115	10.24600015163422	0	0	0	0	0	0	0	0	0	0	0	0	0	0	113.5657208560944	0	66.5422481393814	22.56600010871887	25.65	218.0778746847153	120.323237021637	0	0	2.093000087738037	15.1290796517849	0	0	0	28.82337035655975	0	259.9725246025085	0	0	0	36.70350012111664	6.324000129699708	0	148.5478729958057
32213	5.135000038146972	5.20799976348877	6.825999746322632	5.642000236511231	12	0	0	13.33200050354004	3.145139960360527	0	89.51099975585936	0	0	0	0	0	0	0	0	315.107	0	0	0	1.013999962806702	0	56.70500137329101	7.01125	0	13.65	68.66880094909668	132.3660007476807	0	48.25600158691407	0	0	7.280000000000001	50.33200019836426	0	52.98746110153198	12.57600026130676	7.628	75.075	72.05329999999999	0	0	0	4.212000074386597	0	129.909540694809
32214	3.65	9.781999721527098	9.302999873161315	10.6580002784729	19.35	0	0	31	19.19199991226196	25.47599912643432	10.26000036716461	0	0	93.75	380.3475002980232	110.8259980010986	81.25	0	0	0	0	3.281249850988388	29.3749988079071	17.29199975013733	0	93.78799724578857	0	0	14.7	0	313.2380044555664	0	0	0	0	0	0	0	0	0	0	0	0	400.14	0	0	0	0	112.4029992866516
32215	0	0	0	274.5	24.66799964904785	0	0	0	0	0	10.49616995747089	.7559999871253967	0	365.634	47.53242116231918	0	318.1974	0	0	0	0	12.79718941884041	114.5653153507233	0	0	48.42275052070617	14.2830004119873	70.73889910125732	0	25.27200061798096	.4167799956321716	21.80499973297119	0	0	0	0	0	0	4.2	.0300000011920929	1.564000043869018	18.5875	0	55.00599914550781	0	0	2.8035	0	25.86885965175629
32216	3.401800092697143	3.318399948120117	4.571999866485596	3.590399948120117	0	0	0	0	6.102799852371215	6.109599982261658	22.67799928665161	0	66.3	0	0	0	0	0	46.58000000000001	0	0	43.2639990234375	0	1.46	0	42.35519998836517	77.6879987335205	0	14.7	142.8589994430542	186.3051998443603	0	0	332.2009993362427	0	0	7.658000106811523	61.42	0	18.84999965667724	3.06599986076355	0	0	0	0	0	0	0	87.17194898748399
32217	0	0	0	115.5514566619873	81.21599999427795	0	0	44.6136900560379	0	0	23.32536999607086	0	0	24.75	0	71.02125205993653	0	0	0	0	8.19	0	50.64000091552735	47.82729944992065	0	14.56000061035156	0	58.04745834751129	0	64	0	0	0	0	22.09268958687782	9.096989586877823	0	0	0	33.18594045827389	3.207199995231629	68.15543116102218	58.91384165248871	61.51297917375565	0	0	0	0	73.18656103305818
32218	8.815999889373778	24.59200088500976	18.47676975164413	26.68	22.86738076944351	0	0	0	9.276000003814698	3.0537	3.665399942779541	0	0	0	0	0	2.435999946594238	0	0	55.8	0	0	0	4.5375	15.34399978637695	33.63825966701508	0	11.1969	32.58382019414902	0	0	0	0	0	0	0	0	0	0	3.562650000000001	0	72.57627310638428	0	200.68	0	0	0	0	71.9039984741211
32221	0	0	27.6471	0	336.3008	0	0	15	1.559999942779541	22.97834101924896	30.86500035762786	0	0	0	0	0	15.72000045776367	0	0	0	0	0	0	.6929999685287476	0	350.287360811615	0	42.21602050962449	21.90957949037552	0	8.159999942779542	0	0	0	0	0	0	0	0	13.3595	0	553.3275640769958	0	114.0800048828125	0	0	0	0	133.883799438715
32223	0	0	11.44665	0	41.95919996662141	0	0	0	0	10.93791048517227	54.87000141143799	13.34870952186584	0	0	0	0	0	0	0	101.0879983520508	41.04	0	0	21.175	0	107.3441419406891	0	20.09523024258614	10.42916975741386	0	10.00999989509583	0	0	0	0	0	0	0	0	6.35925	0	130.2374419406891	0	217.9215208679199	0	0	15.10347023906708	0	424.3062222370148
32225	0	0	0	732	48.52	0	0	0	0	0	73.73940807411671	0	2.376000051498413	0	0	2.807999897003174	0	0	0	0	0	0	0	30.8125	0	248.9119971084595	0	141.4898082023621	0	69.29599891662598	1.668939982509613	0	0	0	0	0	0	0	16.8	20.40399973869324	27.54799945831299	126.8919978332519	0	523.2675064086915	0	0	9.135000276565551	0	179.4739986038208
32226	0	0	0	325.1249885559082	0	0	0	0	4.77	1.984000029563904	1.872000074386597	0	0	0	0	0	0	0	0	0	0	0	0	0	0	113.2559989929199	124.4268	0	0	194.4320037841797	0	0	0	0	0	0	0	0	0	2.069480029678345	4.310120118713379	21.56616094970703	0	0	0	0	16.8	0	151.7075971155166
32228	122	20.055	5.471999855041504	0	48	0	0	0	2.42	7.751999855041504	11.16849977970123	0	0	0	0	0	0	0	0	0	0	0	0	0	0	82.62050142288207	29.13299952507019	0	56	170.391997680664	42.12549985408783	0	0	0	0	0	0	23.0325	0	6.349499881267548	0	0	0	0	0	0	0	0	76.89249877929687
32229	4.698000154495239	0	10.46352006855011	232.7499961853027	0	0	0	0	10.36800015449524	0	36.1345404665947	0	0	0	0	0	0	0	0	0	0	156	0	5.376910116541386	0	59.39274994465113	127.5794118646622	105.56295	64.41000011444092	0	88.45200061798096	0	0	0	0	0	58.22450920391083	0	0	22.9559	0	63.44175920391082	0	0	0	0	0	0	86.92065930113793
32230	12.19160046348572	280.3148200835228	16.35937951135635	39.33814109401703	29.16	0	0	75.63	32.12046073675156	0	76.48050011353493	1.415119940185547	0	0	0	0	7.98	0	0	0	0	76.9496	0	0	0	103.9984378971577	16.84772958602905	263.7119938659668	0	71.25300277709961	257.6313508032799	0	0	0	0	33.78899965286255	0	23.8278	28.875	104.7178757514954	0	100.2	0	147.8183335510254	0	0	0	0	203.1553630225658
32232	190.3639440133095	101.797621698761	19.14876084938049	286.3054	0	0	0	0	0	7.458000125885009	24.09959022531509	0	0	0	276.12	0	0	0	3.281640050888062	0	0	0	0	40.74677830123901	0	90.80894831123351	0	0	48.3	66.34800086975098	43.92053077821731	0	0	0	26.34841924991607	26.34841924991607	0	0	0	0	0	232.6706960006714	176.5	176.3872061767578	0	0	0	0	106.0755706138611
32233	9.686399902343748	240.4312009887695	20.84073973674774	29.23679989624024	27.53196090784073	0	0	0	8.313600162506104	14.02140035858154	8.765299886989594	0	4.3875	4.275	0	0	0	0	0	0	0	0	0	18.4625	1.732499957084656	84.04132008571625	0	43.38705095748902	33.70844023113251	0	18.35919992446899	0	0	0	0	5.522000119686127	0	0	0	10.89280023937225	0	151.7240927406311	0	200.68	0	0	0	0	120.1321005682945
32234	0	0	8.246699999999999	366	96.0716	0	0	0	0	7.880180349540709	11.80076017379761	0	0	0	0	0	5.25	0	89.73500000000001	0	0	0	0	0	0	113.0930006584168	0	14.47754017477036	7.513659825229644	17.47200042724609	.8811	34.88799957275391	0	0	0	0	0	0	16.8	4.5815	0	115.8291213981628	0	83.68000000000001	0	0	0	0	105.2354789361
32235	0	0	0	0	26.25	0	2.971109941577911	0	0	6.917340141868592	27.81004955224991	0	137.8	0	0	0	0	0	0	0	0	0	0	0	0	108.0161220495224	0	18.33827979354858	7.783749980926514	0	.8335599912643432	0	0	0	0	0	0	0	4.2	1.533569969844818	6.1	0	0	128.9104879974365	0	5.786459758758545	0	0	88.52032061223984
32236	476.882596180439	0	520.63	118.1504981231689	14.13	0	0	0	15.60949976086617	0	21.43560029411316	0	179.4	0	0	0	0	0	0	124.4	0	0	0	48.74750002026558	0	81.62400215148926	0	0	0	140.1760021972656	.1275	0	0	0	0	0	0	0	0	14.66400055408478	0	90.37998988075256	0	0	0	0	13.43000016212464	0	91.18683110332489
32239	0	0	18.37080055618286	0	64.73520222473144	0	0	0	0	8.747999999999999	3.209039995765687	0	0	0	0	0	0	0	0	0	0	0	0	0	0	85.73039888763429	0	32.076	16.91280055618286	0	0	0	0	0	0	0	0	0	0	10.206	0	207.9108088989258	0	0	0	0	1.776	7.015200000000001	0
32240	0	0	0	0	12	0	0	30	0	1.055999984741211	25.64658014669418	0	0	105.4175971069336	0	45.504	45.504	0	0	70.152	0	0	0	0	0	13.50430004405975	36.97649943351746	0	0	15.74100056648254	44.32140024414062	0	0	0	5.581030233955383	2.368000030517578	0	14.70149943351746	0	11.52078012223244	0	15.03	0	161.7090069580078	0	0	0	0	94.61006948488951
32241	0	0	0	183	10.64	0	0	0	0	9.423999710083008	26.0360810333252	0	0	0	0	0	0	0	0	0	0	0	0	27.40999963283539	0	128.7280038452149	0	45.29599884033203	62.62400115966797	0	0	0	0	0	0	0	0	0	0	16.72	0	110.6560046386719	0	176.3848843261719	0	0	0	0	246.9300014495849
32242	0	0	0	0	0	0	4.73199991941452	0	0	0	0	0	0	0	0	0	314.08	0	0	62.7	0	0	0	0	0	0	17.7509996509552	0	46.356999168396	210.2040022659302	0	0	0	0	0	0	0	0	0	11.7120001745224	0	223.7849956703186	443.4559896850586	0	0	99.68200386047364	0	0	176.9560005164146
32243	0	0	0	11.09199954986572	0	0	0	4.955999774932861	0	0	6.130000076293944	0	0	0	0	0	0	0	0	0	0	0	0	0	0	7.847000112533569	0	0	67.74000000000001	212.0820027160644	10.62	0	0	0	0	0	0	0	0	0	0	11.88199005050659	0	54.18800231933594	0	0	0	0	57.18932964706421
32244	4.154280165076256	1068.867120660305	48.64401052942276	64.2230284255743	78.58385244784355	0	3.15	0	40.53967044668198	15.64709969482422	5.271700003814697	2.601039939498901	0	0	0	0	4.871999893188477	0	0	0	0	0	0	21.18896096801758	38.23735933074951	245.2565877120972	0	42.83030058593749	16.09906052942276	0	0	0	0	0	0	0	0	0	0	9.71495	0	197.9074184707642	0	0	0	0	25.52100010871887	0	166.548118523407
32245	0	0	183.75	0	84.37599999666215	0	0	5.48470005607605	0	.2939999866485596	29.16890005102158	0	0	37.05184999999999	0	6.543269898223877	115.7269998764038	0	0	0	70.60200038909912	0	0	.2	0	144.4477983951568	0	0	5.842259829711915	0	161.3719954347611	0	280.151999206543	51.32	7.7056	18.79999923706055	7.21	0	104.6745	2.611400056600571	0	14.04	0	0	0	0	6.300000000000001	0	35.78776926927566
32246	0	0	0	259.25	7	0	2.039999961853027	0	0	0	1.140999980568886	0	137.8	0	0	0	0	0	0	1209	0	0	0	37.90610005340577	0	0	14.14025031089783	66.91199844360351	0	0	92.20000000000002	0	0	0	0	0	0	0	0	0	0	0	0	0	0	14.31574934005737	0	0	19.32715968875885
32247	2.914500095844269	8.140500383377075	3.919500095844268	806.9240001916885	0	0	0	0	0	1.302000026702881	3.348970103216172	.304	0	0	0	0	0	0	0	0	0	0	0	.0456	31.66138142738342	41.66850006942749	0	54.375	32.96399923324585	0	126.2427769286156	0	0	0	0	0	0	0	2.1	.0600000023841858	0	15.175	0	0	0	0	0	0	14.78553998794556
32248	12.65131024622917	34.59745901508331	20.99434988842011	37.43754999999999	46.99058196983337	0	0	0	0	5.966999888420105	1.386699962615967	0	179.4	184.8	0	52.86400085449219	0	0	0	155.62	0	0	423.4274068359375	0	0	75.67484143123627	0	0	0	131.1569982147217	4.212000027894973	0	0	0	0	0	0	0	73.17246152114869	0	0	0	0	0	0	0	0	0	68.84975
32249	6.5	17.41999950408935	8.579999876022338	18.98000049591064	56.7	0	0	0	0	10.91999950408936	39.77000012397767	0	0	0	0	0	0	0	0	0	0	0	0	0	0	261.5339971160889	0	0	245.675162184143	504.9840043258667	180.1800079345703	0	0	0	0	0	0	0	0	0	0	0	0	0	0	0	0	0	149.044751701355
32250	0	0	306.25	0	1.569199985980988	0	0	0	0	0	37.40380038261414	0	179.4	0	92.04000000000001	3.3125	157.04	0	0	310	0	343.98	0	33.30800078392029	27.16174928665161	62.23602023587227	77.11475002229213	0	0	238.95	7.066600034236908	0	0	0	134.4	0	0	0	7.942499828338623	0	0	0	0	0	0	0	22.3965	0	10.02375012874603
32251	0	0	0	0	21.76	0	0	0	13.98464023442268	0	22.75899927616119	4.949309790802002	0	0	0	0	0	0	0	0	0	0	0	0	0	66.87450079917907	0	98.87199584960938	139.1925	0	24.14249947071075	0	0	0	0	0	5.575999870300293	0	4.624000129699707	2.855999870300293	0	0	166.2457322631836	160.1972525787353	0	0	0	0	194.0881486534119
32252	2.2739599609375	9.145520416259766	4.152090005302429	926.3267798927308	14.7336	0	4.73	4.310879936599731	1.604800025939941	4.524240132427216	2.052180050182342	0	44.85	0	0	4.704360182189942	78	0	0	0	0	0	0	1.098479977226257	0	41.6636600227356	0	9.612500000000001	0	0	12.07135995445251	0	0	0	0	0	0	0	0	0	0	43.9377	0	49.07449813842774	0	0	0	0	41.22635107090473
32253	6.786000175476074	370.8332355186462	86.17799973297119	431.8012392356873	49.06	0	0	7.418450280189513	0	3.16799991607666	48.524469739151	0	0	302.25	0	0	0	0	0	56.34	0	0	0	21.47049999237061	0	48.81000106811523	20.7027	39.77600067138672	30.88800079345703	52.785	8.272000083923341	0	0	0	0	0	0	0	61.362	1.615900035023689	0	0	0	0	0	27.8425003528595	0	0	84.01519001464844
32254	7.098000297546387	0	5.186999855041504	0	0	0	0	0	0	0	8.532000246047973	0	0	0	212.16	0	0	0	0	0	0	0	0	1.827799958705902	0	59.3510012435913	0	0	223.6706034805298	0	29.70199929237366	0	0	0	0	0	0	0	0	0	0	0	0	205.4080039978027	0	0	0	0	116.3033993940353
32255	66.18499796390533	182.0087418556213	91.2705021238327	239.1777565574646	0	0	0	0	0	7.636000175476074	8.770999896526336	0	0	0	0	0	47.46000213623047	0	0	0	0	0	0	10.06800020694733	0	61.84400165557862	0	67.70400165557861	0	92.92	25.01200002193451	0	0	61.19400165557862	18.66200082778931	0	0	0	0	54.82200088500977	0	100.2	0	0	0	0	10.46499986648559	8.574999999999999	163.4662491619587
32256	10.92520015716553	0	0	61	0	0	0	0	6.991999999999999	0	12.79637996125221	0	0	0	44.82240112304687	0	0	0	0	0	0	0	0	2.764189898610115	0	62.14380181274413	74.03466158218384	0	0	94.40772324447632	39.45159953689575	0	0	30.83135	18.07355	0	0	0	0	0	24.02719040555954	0	0	0	0	0	0	0	117.3017425767898
32257	0	0	0	0	14	0	0	0	0	1.595000034570694	25.4182794652462	0	0	0	0	0	0	0	0	0	0	0	0	0	0	46.05874952507018	39.4884	0	0	30.45	4.18800001502037	0	0	0	0	0	0	0	7.539999723434448	0	0	8.192500138282776	0	241.1450103759766	0	0	0	0	34.53150030851364
32259	0	0	21.4730997677803	0	63.39911068153381	0	0	0	0	22.1173	6.212039887070656	0	0	313.5	0	0	0	0	0	0	0	0	0	8.469999999999999	0	61.44953922214508	0	91.56624116096495	19.14024999189377	0	15	0	0	0	0	0	0	0	0	4.483629987764359	0	91.48531395416259	0	0	0	0	0	0	81.31599891662597
32260	3.523039965987205	9.595819665908813	7.832529814243317	437.43279019804	0	0	3.122199897766114	0	2.49655	11.22994011802673	11.44799985561371	0	0	149.76	19.46880047607422	0	129.792	0	0	0	0	5.241599761962891	46.92479809570312	0	0	39.88890052223206	0	0	26.7225	0	142.4600665855169	0	3.523000049591064	0	0	.5329999876022339	.513500006198883	0	0	.7020000123977661	.0780000030994415	0	0	146.6360838684082	0	0	0	0	74.50460013198852
32261	0	1159	4.9482	0	93.14599983940124	0	0	3.031199919700623	1.515599959850311	5.784280232620238	15.44399991512299	0	0	0	0	0	0	0	0	0	.6736000100374222	3.536399839401245	0	1.365499947547913	0	114.620541469717	85.31999999999999	51.05483815174103	106.5883611158371	0	20.93185024333	0	0	0	0	0	0	0	0	2.749	0	56.29952083892822	0	0	159.975	0	0	0	83.58207870979308
32262	0	0	6.552000198364257	564.25	83.56800069332124	0	0	0	0	14.64899951934814	47.93014907684326	0	0	0	0	0	0	0	0	403	0	0	0	150.5314590126038	0	56.4374988681078	87.83207601127624	11.44	39.12449918031692	0	0	0	0	0	16.54624949097633	12.27624974548817	0	64.05	0	17.51394949097634	6.063330254173279	170.2270031738281	0	0	0	116.0638239887237	0	0	96.8382
32263	6.874219721031189	18.86753944206238	9.214380278968809	20.4764	26.57933916549682	0	0	0	0	0	7.960950328826905	0	0	842.4	97.50000238418578	26.43200042724609	655.8504	0	0	0	0	26.2499988079071	424.0559938812256	0	12.4321	45.90356123123169	0	0	0	7.6566	.2092999978065491	37.2973	0	0	0	0	0	0	0	3.390779895687103	0	67.70622166900635	0	167.36	0	0	0	0	24.24736997056007
32268	0	701.5	0	0	0	0	0	0	28.63	0	14.23199954986572	0	0	0	0	0	0	0	0	0	0	0	0	.4619999790191651	0	103.1885177093506	0	103.056001739502	0	0	0	0	0	0	0	0	0	0	0	.1200000047683716	0	8.35	0	98.22499847412109	0	0	0	0	71.87947871398926
32269	39.82507877483368	109.5189650993347	67.82222128477096	118.5117349006653	37.79799997329712	0	0	22.266	0	0	34.36413983392716	0	0	0	0	196.683	0	0	0	0	40.82100000000001	0	0	132.2457986843109	0	48.0543001511097	0	0	0	107.2977614830017	158.0886014156342	0	0	0	0	0	0	0	0	0	0	0	0	0	0	81.435	0	0	145.2166417747498
32270	0	0	31.48800125122071	0	28	227	0	0	0	0	9.932799795150757	0	0	0	0	0	73.92299812316895	0	0	0	.6395999851226806	270.4	0	17.59199966669082	19.80300046920776	60.33099960327148	60.85500063657761	0	0	0	0	0	0	0	0	25.87949965238571	28.84	0	8.4	50.9455008816719	26.24399930477142	395.3780055618286	0	0	0	0	0	4.427999882698059	34.01040027236939
32271	1.95049996972084	5.454500073194504	25.48580019378662	286.2215227226257	28.25	0	1.353399961471558	12.08463968105316	4.134510073018074	15.24100041627884	28.01124939620495	0	0	465	184.08	16.17	0	0	0	249	0	71.93550331115723	0	2.7125	5.850000000000001	90.72299881458284	0	0	170.4479959106445	0	62.82900059819222	0	0	0	61.81200103759765	0	0	384.0199829101562	0	0	0	0	0	360.2500152587891	0	57.73001116828918	8.528249869346618	26.26974895477295	172.3697700489998
32272	.6630000162124633	2.546999955177307	.8839999675750732	2.752000064849854	0	0	0	15.13	0	12.58600032806396	9.374240132713318	0	188.75	0	0	0	0	0	0	0	0	0	0	0	8.632000198364258	41.39000049591064	0	0	20.475	0	8.239160051727296	0	0	0	0	0	0	0	0	0	0	49.50000000000001	0	75.5699981689453	0	0	0	0	51.87639993858337
32273	0	0	0	0	0	0	0	0	0	0	2.369249913096428	0	0	0	0	0	0	0	0	0	0	0	0	0	0	0	28.61324965238571	264.1139877319336	0	45.22	0	0	0	0	0	12.7575	0	0	0	11.26077035751343	14.37737986578941	181.2420903167724	0	0	0	0	0	0	50.41599929809571
32275	3.6384	330.1949597686768	7.5512	10.67264023132324	29.60154937343597	0	0	0	6.408100093650817	9.938000221252443	33.73717985346318	0	0	0	46.02	38.16	27.39000034332275	0	0	746.4	6.763999800682067	0	0	0	0	63.9532508802414	3.2178	159.7793767932892	20.0112	0	170.7408001401901	0	287.1023204792023	46.99310000000001	26.97526046562195	0	8.688149843358994	0	16.91775031328201	4.0972498691082	0	51.98849968671799	0	386.0415151977539	0	0	0	0	168.0555298503876
32277	19.74200045585632	53.83400008201599	59.33099984169006	165.0630012321472	56.32	0	1.188249976634979	0	3.92	37.83100067138672	9.233170026683808	0	0	0	0	0	0	0	0	0	0	0	0	1.147679969596863	13.549	332.3105026855469	0	27.80800033569336	68.97200057983399	59.7434	234.4089936733246	0	0	0	0	0	0	0	0	18.00335981903076	0	180.2240026855469	0	0	0	34.72607855224609	0	0	130.7564005092621
32278	0	0	0	0	0	0	0	0	0	0	21.08296952648163	0	0	0	0	0	0	0	0	0	0	0	0	2.357999954223633	0	0	0	12.88200021743774	9.234000434875488	0	0	0	0	0	0	0	0	0	0	.7200000286102295	0	50.09999999999999	0	343.645824786377	0	0	0	0	17.63999978470802
32279	9.279999999999999	0	31.48800125122071	0	3.19	40.84	0	37.5	0	28.43695014305115	6.577800143051148	3.696889992523194	0	0	0	3.3125	0	0	0	0	10.20486986980438	159.8267	0	0	0	102.625780302906	0	0	0	0	74.52870021457673	0	200.1413564323425	0	0	0	0	0	0	.5802100162744522	0	41.2973	0	0	0	0	6.300000000000001	0	16.61623008432388
32280	0	.7225000202655792	0	662.6924999797345	0	0	.85	86.25	0	0	9.407999572753907	0	0	46.2	0	13.21600021362305	0	0	0	0	76.82000350952148	0	94.52800170898438	14.73038981666565	0	0	0	0	0	0	0	0	113.1600017547607	0	0	11.27000021934509	0	0	10.57999978065491	0	0	161	0	110.0119982910156	0	0	0	0	162.8469496045113
32281	30.25599906921387	232.4647943725586	65.46400093078614	206.5848025512695	24	0	.78	0	0	6.63	8.564340000057221	0	179.4	186	0	0	5.88	0	0	0	0	0	0	73.66420908317565	0	41.30300052642822	0	203.3364224998474	0	0	.8335599912643432	0	0	0	0	0	0	0	14.4375	3.8283	4.593959791374207	4.265820104312896	0	71.12826028518677	0	0	0	0	113.3088793796539
32283	0	366	0	0	0	0	0	0	0	4.192000122070312	12.64799997568131	0	0	0	0	0	0	0	0	0	0	0	0	71.61678910865783	0	53.38700160026551	0	125.8856317592621	0	0	318.6420021057129	0	0	0	17.48381967306137	7.199219673061371	0	0	0	24.90468001508713	64.21499862670898	158.9217556642532	46.62352130775452	48.68043934612275	0	25.31750078201294	0	0	50.85200012207031
32285	244	4.092000088691711	428.75	98.97000283241273	2.6	100.45	0	32.73599899291992	3.632999839782715	13.29059969711304	11.97999956846237	.42	0	0	0	7.840000116825104	0	0	0	0	0	0	0	.5849999785423279	20.925	138.0988005447388	0	69.01799983978272	17.69700023174286	12.825	35.14080000400543	10.48799978256226	0	0	0	0	0	0	0	9.288000369071961	0	355.013988647461	0	110.0119982910156	0	0	3.443999919891357	3.951600016593933	112.1510017011166
32286	0	0	3.5343	0	12.5664	0	0	0	0	3.377220149803162	12.52927973132134	0	0	0	0	0	0	0	0	715.88	.3884	0	0	0	0	97.77363099594118	0	6.204660074901581	211.8985399250984	0	0	0	0	0	0	0	0	10.812	0	4.468500114440918	1.064999985694885	47.86248059921265	0	94.29599853515626	0	0	0	0	156.9608978513718
32287	0	320.25	11.81	0	42	0	0	0	3.8955	26.76930014305115	25.6432000500679	0	0	0	0	0	0	0	0	0	55.47191762237549	0	0	0	0	123.6741203502655	0	0	0	34.94400085449219	98.31772000751495	69.77599914550781	132.75	0	0	6.562000184059143	5.410620123910904	0	0	1.4475	3.585660084962845	0	0	96.5	53.325	0	0	0	71.09660258116722
32288	30.25599906921387	83.20399627685548	183.0040009307861	230.5040045928955	0	0	0	10.48799978256226	0	4.605500116348267	1.698000049591065	0	0	0	0	2.452719949150086	0	0	0	15.675	0	.5865200127124787	0	9.675000000000001	.45	44.82950045108795	0	75.04000000000001	33.6	0	5.550999941825866	0	0	0	0	0	0	0	0	0	0	0	0	0	0	0	11.2035	0	127.2375874976158
32289	6.054750148057937	47.47740029611587	8.072999703884124	43.0622501540184	0	0	1.782859964942932	11.15099977493286	0	0	14.95953981781006	0	0	488.25	0	0	1.3146	0	0	0	0	0	0	0	0	121.1611809173584	0	0	23.52	0	272.3660226142883	0	0	0	0	0	0	0	0	0	0	268.2430080413818	0	99.82000427246093	0	0	2.8035	0	99.43122983350754
32290	11.22	0	122.5	0	4.837179887485504	0	0	0	2.08934997754097	1.05120002746582	22.0990100622654	0	0	0	92.04000000000001	0	96.8862025177002	0	0	0	0	0	164.64	2.8875	0	48.19104938049317	0	0	0	241.08	4.125	0	0	0	21.735	0	3.362429887485504	34.39116954994202	115.5	19.53185	0	0	0	0	0	0	0	38.08343945922852	40.66248027992249
32291	3.38965	253.3677598824501	17.92022005877495	10.10731976490021	55.94410988245011	0	0	0	6.865420058774948	12.76584056625366	42.75080953531265	0	0	0	0	0	0	0	0	0	0	0	0	20.76931047019958	0	169.854333471024	0	23.45352028312683	12.17207971687317	128	0	0	0	0	0	0	0	0	0	7.638000008583069	0	167.0325622650147	221.4	241.1450103759766	0	0	0	0	60.52069898700715
32292	0	0	3.847410116481781	793.0757867225647	98.60754046592713	0	13.53999992370606	109.2613566387176	0	1.8321	3.490700019073486	0	0	0	0	0	0	0	0	0	0	0	0	0	0	83.37058028583526	0	6.7177	84.39206011648179	0	184.4	0	0	0	0	0	0	0	0	2.13745	0	43.5429118637085	0	0	0	0	0	0	217.886702437973
32293	0	3.580500077605248	4.9	41.17700158953667	11.75625	0	24.91535998193026	21.09000027179718	1.852500016987324	21.43650064706802	33.413459217453	0	137.8	0	0	0	0	0	0	0	0	0	0	1.269000022411346	0	111.8854996299744	0	35.15400062084198	15.89100022315979	252.7000021362304	30.08950004220009	0	0	0	0	0	0	0	24.64799909591675	8.156470315361023	.7174300197601318	319.089230676651	0	303.5320671760559	0	0	14.85200017929077	0	98.45950064635277
32294	1.586200034379959	4.398099931240082	2.163	4.758599931240082	60.74999809265137	0	0	1.48470005607605	3.388699862480163	7.483780115985871	16.20461991863251	0	0	0	184.08	0	0	0	0	93.38	0	0	0	0	33.16950156211853	95.14640183029175	0	35.25000095367432	0	47.49678185119629	13.78357979903221	0	0	0	0	16.92413976860047	22.9793	0	56.847	8.073399768590928	0	204.2500038146973	0	0	0	0	0	0	45.76093935546875
32295	0	0	0	167.75	56.7	0	0	0	4.032000060081482	3.379999876022339	25.2010998878479	0	0	0	184.08	0	22.14800037384033	0	0	0	0	0	0	0	0	116.5357265609741	0	0	56	0	18.1835999622345	0	69.93000000000001	0	0	0	.6047999725341797	0	97.8300012588501	3.15	0	88	0	0	0	0	0	0	247.1838674895764
32296	3.965299912381172	11.92981018276215	5.815140155792236	12.89637041320801	24	0	22.595	0	16.08136050186157	0	10.36799966812134	0	96.31350116729736	0	0	0	0	0	0	0	0	0	0	0	0	125.193138445282	0	54.65300125122071	187.8679959106445	0	141.0546984741211	0	0	0	53.19477907867432	0	0	0	0	0	0	0	0	294.2160041427612	0	0	0	0	246.877198313427
32298	0	0	0	55.26150152206421	0	0	0	27.70739935112	0	0	16.47900004577637	0	0	0	0	0	0	0	0	0	0	0	0	0	0	35.85599853515625	56.88	0	95.67600204467774	0	0	0	0	0	33.6	0	0	0	25.2	.6468000140190124	72.59	67.65000000000001	216.06400390625	0	0	0	22.3965	0	82.82709977149963
32300	0	0	0	0	0	0	0	0	0	0	13.85199982643127	0	0	0	0	0	0	0	0	0	53.28000183105469	0	0	0	0	16.8120002746582	0	51.52800086975098	0	0	0	0	0	0	.8512000000000001	0	0	0	8.420999999999999	47.73	49.5076	7.337000000000001	0	285.2000122070313	0	0	0	0	68.50600105285643
32301	0	0	117.4370517337799	0	135.0405611350536	0	0	0	0	18.37227035074234	109.8769276206017	0	0	534.75	0	0	0	0	0	0	0	0	0	125.72505	0	237.5855805980682	0	256.1152996916294	47.35248956427574	0	0	0	0	0	0	0	12.39500015974045	0	10.05	19.22371975150108	.7174300197601318	279.9164256713867	0	90.87499618530273	0	0	0	0	89.99599794387818
32302	0	0	14.73600036621094	283.4635027122497	46.10800004959106	0	6.37024023513794	24.73799923896789	0	12.8910001373291	18.64779991436005	0	0	85.8	0	24.54400039672852	0	0	131.52	31.35	0	0	175.5520031738281	3.353	39.5654	49.02900066375732	0	16.56200019836426	56	145.3919952392578	4.007999954223632	0	0	143.2659172363281	15.91199970245361	0	0	28.39200119018555	0	10.89600000858307	0	15.03	46.17600059509277	315.0254090576173	11.23199970245361	0	0	0	131.6310985980988
32303	0	0	0	0	0	0	0	0	0	0	4.699750196933747	0	0	0	0	0	0	0	0	111.6	0	0	0	0	0	56.36800079345703	0	37.92000122070312	0	17.47200042724609	0	34.88799957275391	0	0	0	0	0	0	0	0	0	4.079999923706055	0	0	0	0	0	0	469.702240562439
32304	0	0	0	1067.5	35.13	0	0	0	0	0	3.217280047941208	0	0	0	0	0	0	0	0	120.4125	0	0	0	0	0	36.44575	0	206.2797495307922	0	53.09999999999999	0	0	0	0	0	0	0	0	14.4375	4.38657000989914	1.437630039596558	31.94334031677246	0	0	0	0	0	0	170.9057536172867
32305	0	0	0	0	0	0	0	0	0	0	49.93385995693207	0	0	0	0	0	0	0	0	0	0	0	0	0	0	332.775	0	91.455	0	268.8158	1.255799986839294	0	0	0	30.8	0	0	0	14.4375	0	0	362.7087153137207	0	178.0229872344971	0	27.145	0	0	161.981776624012
32306	6.005999851226807	0	17.3415	0	61.04208132305145	0	0	0	0	8.323920330762864	5.771999950408936	0	0	0	0	17.23800029754639	0	0	0	0	0	0	0	0	0	128.4433875522613	0	30.17420933847427	15.95417966923714	0	22.23	0	0	0	0	0	0	0	0	47.86254066152572	39.19179066152572	195.6121252922058	0	0	0	0	0	0	68.08399877548217
32310	0	0	0	28.55579958343506	15.83399928092957	0	0	12.77639979171753	2.252360048818588	0	39.99507039482594	0	0	0	0	0	0	0	0	0	0	0	0	49.9340704044342	0	262.9686317260742	0	292.5360044097901	0	0	0	0	0	0	2.969020097637177	5.426140195274352	0	0	0	52.25687000989915	1.437630039596558	546.7221500080109	17.60936078109741	7.985640195274352	5.426140195274352	0	0	0	135.2949979639054
32312	61	0	0	8.493000144958495	14.69100033760071	0	9.460000000000001	14.88	3.716999831199646	2.066999950408936	36.40874992191792	0	77.10349695205689	0	157.7642503070831	0	46.54499816894531	554.1899999999999	179.47	0	0	6.791500190496444	116.2545015239716	0	0	99.22973961639404	0	0	54.3414998793602	0	76.81799932479859	85.05	0	0	0	21.77100033760071	17.34600033760071	103.8990013504028	0	16.28400008440018	0	40.22699903488159	0	0	0	24.92050096511841	6.175	0	75.41760985355378
32313	1.73400004863739	4.69199990272522	7.093200048637391	401.6379991912842	45.5916	0	0	12.64799961090088	8.46600019454956	5.959680156898498	1.908000013828278	1.632000024318695	0	372	5.33200023651123	0	6.82	9.052000236511232	1.735999970436096	30.1035	2.355999970436096	27.65199905395508	20.83199905395508	0	0	99.46572111206055	0	109.3970388210297	4.418159897232056	0	0	0	0	0	15.792	0	0	0	0	2.694	0	55.17312082214356	0	0	0	0	0	0	121.7761695034981
32314	5.32350022315979	32.40625	0	51.41399826049805	0	0	0	0	3.07799996137619	0	11.24550011157989	0	0	511.5	0	0	0	0	0	0	0	0	0	0	0	38.5570010471344	37.125	59.77800247192383	15.44399943351745	0	54.49499944210053	0	0	0	13.60799938201904	0	0	14.70149943351746	0	5.049000141620636	15.87600030899048	174.6935019779206	94.93199752807618	0	0	0	8.721000108718872	0	98.88700262606143
32315	1.568000023365021	10.33900018692017	2.107000093460083	17.365	12.11	0	0	5.698999843597412	0	0	11.34549986124039	0	275.6	0	0	15.94900062561035	0	0	0	0	0	0	0	4.483499813079834	0	12.61449948310852	0	55.87899868011474	0	124.08	4.434500093460083	0	0	0	0	0	2.335500041246414	0	6.4875	2.854499958753586	0	6.660499835014344	0	120.5725051879883	0	0	0	0	59.66049892425536
32316	268.4509997653961	33.28466972579956	16.04483984620571	36.01259963715077	0	0	10.64	6.395999765396118	68.44279145421982	0	17.83841013755799	0	0	66.55500097274781	4.619700199127197	3.679999923706055	.2970000118017197	0	179.47	88.9950038909912	23.7150004863739	72.41999977588654	84.15000000000001	7.052999925613404	19.28025037765503	108.076448526144	0	0	28	60.30637912445069	5.061649984836579	0	0	0	0	0	0	97.325	0	0	0	0	0	133.1400032043457	35.55	0	5.596500000000001	1.287999973297119	403.1650803396224
32317	0	0	25.64415077638626	274.5	90.36510310554505	0	0	0	0	12.2115	4.0705	0	0	0	0	0	0	287.2896	0	0	16.25	0	534.5658	1.147679969596863	13.549	119.6726984472275	0	44.7755	23.60890077638626	0	0	0	0	0	0	0	120.6542	0	0	14.24675	0	290.2266624221802	0	0	0	0	0	0	188.8961970550537
32318	0	0	0	31.02400085449219	21	0	0	13.88799957275391	0	4.912500143051147	28.30647980575561	0	0	0	0	0	0	0	0	46.95	.2136099950313568	0	0	0	0	55.10900154113769	0	0	28	44.21999816894531	0	0	0	0	0	0	0	0	8.4	0	0	0	0	342.0795126342774	0	0	0	0	38.09372016267776
32319	0	0	32.12500095367432	1.5675	13.00799997329712	0	0	0	0	.5414999932050705	20.65734970068932	0	0	0	0	0	78.52	0	0	0	0	0	0	16.94	0	32.14100047111511	0	50.44199935913086	0	0	7.892599841594697	0	16.75799978256226	0	0	0	.0503999977111816	0	1.806	15.63000000357628	0	17.2625	0	120.5725051879883	0	0	0	0	48.52190101861954
32320	0	341.2970001256466	22.10400054931641	84.60974240751267	0	0	0	35.04487892189026	0	8.249499999999999	12.88676017951965	0	0	0	0	0	0	0	89.73500000000001	0	0	0	0	2.0815	24.5617	122.9305202102661	0	56.91600100517273	19.49900025129318	81.97200113296508	36.05100018262863	0	0	0	0	0	0	0	0	28.66800050258637	0	467.4489839172363	0	142.2577660888672	0	0	0	0	149.5884199826241
32321	0	0	11.97	0	52.35	95.40000000000001	0	0	1.18	2.095499920845032	3.660689929628372	0	137.8	0	92.04000000000001	.8348799915313722	38.62799970626831	0	0	0	4.234099997520447	.097680002117157	0	.38	26.79599941253662	58.12721949138641	0	0	0	210.1239920043946	3.267999963760376	28	0	0	0	0	0	0	8.4	15.54	0	22	0	61.04599800109864	50.82799900054931	0	0	0	77.21354008235932
32324	122	0	15.84	49.12318135299682	66.48999999999999	0	0	21.99015932350159	0	15.13600067138672	1.514000015258789	0	0	0	0	0	111.8700050354004	0	0	684.76	0	0	0	5.775	0	239.132000617981	0	27.80800033569336	98.43199966430664	0	0	0	0	0	0	0	0	0	0	8.800000000000001	0	180.2240026855469	0	0	0	0	0	0	134.32513908844
32325	0	0	0	12.44900022506714	34.73599980354309	0	0	5.57549988746643	1.185	0	1.376000020503998	.7075599700927734	0	0	0	0	0	0	0	0	0	0	0	32.34199960708618	0	24.35850032806396	42.0675	31.8385095954895	21.52699960708618	54.55350185394288	0	0	0	0	7.77600011587143	0	0	0	0	14.21199990510941	0	91.44849980354309	38.2725	0	0	4.373999884128571	0	0	118.195399042511
32326	0	.8652000343799591	15.57360027503967	1159.93729996562	256.4009964942932	0	0	0	4.037599931240082	0	57.33450017642976	0	0	0	0	0	0	0	0	0	0	0	0	0	22.8396	319.4936942625046	0	0	0	0	9.310660025930403	0	0	0	0	0	0	0	0	0	0	794.0160140228272	0	0	0	0	0	0	115.6706204988003
32328	0	0	171.9229198493004	58.39200073242188	14.18	0	14.38600005149841	6.816000270843506	26.31600005149841	0	21.71839958443642	0	0	0	212.16	11.865	0	0	0	311.26	0	0	0	0	0	55.03749995231628	0	0	13.65	54.75600082397462	46.7469004439354	0	0	190.71	0	0	9.617999839782714	0	0	0	5.6486	33	0	240.2975	0	0	0	0	125.0925178507805
32329	0	15.0423	0	0	0	0	0	0	0	0	8.090550103521347	0	0	302.25	0	0	0	291.84	0	0	0	156	0	0	0	91.17316094322203	0	42.41419072799683	56	237.36	6.948109863376617	0	0	0	0	0	0	0	0	0	0	0	0	0	0	0	0	0	52.90644038643837
32330	0	0	1.595000052452088	0	0	0	0	0	0	4.840000104904175	19.87200013160706	0	179.4	0	0	47.65500068664551	0	0	0	0	0	0	0	0	0	100.075	0	0	0	192.2450035095215	4.41	0	0	0	8.372000350952149	0	0	0	0	89.33200166702271	84.63999824523927	92	0	0	0	0	0	0	2.787999978065491
32331	3.023999919891358	8.4	4.032000160217286	152.6630011749268	10.84049958229065	0	0	16.49199949264526	1.58	24.90125953435898	12.0004999423027	0	130.3654237251282	428.97	0	133.56	0	0	0	201.459	0	0	0	1.118779958963394	40.0179	77.52403839492797	56.09	184.7939966011047	0	0	21.67200016021729	0	0	0	0	0	5.584499895572662	0	11.27850020885468	20.27549957513809	0	4.598999791145325	0	120.5725051879883	0	0	0	0	203.1554028327704
32332	3.191999959945679	405.2359996795655	4.283999919891357	9.492000160217286	0	59.84	0	0	0	2.254000043869019	18.09203991930485	0	0	0	157.56	0	1603.394	267.54	131.52	0	0	0	0	22.79164969348907	0	24.58599994659424	14.14025031089783	0	0	65.91800140380859	135.3240051269531	0	0	0	0	0	0	0	0	.3600000143051147	0	25.05	12.0208	124.8280053710938	0	14.31574934005737	0	0	42.54399958419799
32333	21.86849965810776	61.74799726486206	57.40300068378448	103.760003786087	9.320999658107757	0	0	40.39999891281128	13.42349976956844	6.221999740600586	.6240000247955323	0	0	0	0	17.04656052894592	0	0	0	0	0	.5869600127220154	0	5.3775	0	102.279998626709	0	0	0	0	24.9280001449585	0	0	83.53049726486206	0	0	0	0	0	0	0	0	0	0	0	0	0	0	67.58952037448881
32334	0	232.7499961853027	0	0	0	0	0	0	0	0	0	0	0	0	0	0	0	0	0	0	0	0	0	0	0	15.65999958515167	0	119.1899983406067	0	0	0	0	0	0	70.47000331878662	22.61999917030334	0	206.1900066375732	0	0	0	84.38999834060668	0	155.7299966812134	0	0	0	0	11.00000023841858
32337	478.9049923706054	36.2990002155304	40.99299922943115	39.47700070381164	54.89199915885925	0	0	5.12	6.747999885082245	8.755000162124635	36.37799966812133	0	0	0	0	0	0	0	0	248.8	0	0	0	20.16	0	92.01600139617921	0	18.44500064849854	13.26000032424927	393.3679887390136	0	0	0	0	0	0	0	73.0052	0	0	0	86.40000152587891	0	0	0	0	0	0	63.57899899005891
32338	0	0	0	81.33	31.61199999999999	0	0	0	0	4.335360172271728	32.16712002201081	0	0	0	0	0	0	0	89.73500000000001	0	0	0	100.0745627563476	35.36999931335449	0	155.7914813781738	27.99900049448014	0	22.21872034454346	74.40475197792054	106.2140007019043	0	0	0	0	0	0	0	0	19.3952798388958	0	393.2545332878113	0	0	0	40.7175	0	0	162.2230035781861
32339	0	0	5.88	243.86	28.35	0	0	0	0	0	62.74209013214112	0	0	0	0	0	0	0	0	0	0	0	0	0	8.960000000000001	61.24400039672851	26.5798091835022	88.42962887649536	0	111.4324977874756	59.24806085004806	0	0	0	0	0	0	0	0	45.46500001430511	0	25.05	0	563.6790074157715	0	0	0	0	126.8223287626267
32340	30.25599906921387	266.2039962768555	40.50400093078613	90.03600372314453	9.019299999999999	0	4.652060090541839	0	0	0	12.32799968242645	0	0	0	0	0	6.388450000000001	0	0	0	0	10.4338	4.454430153083802	12.9	.6	84.76212011489868	0	0	0	0	0	0	0	0	0	0	0	0	0	0	0	0	18.441	98.22499847412109	0	0	16.8	0	102.7678980392456
32343	0	0	0	0	81.2819976425171	0	0	0	0	0	33.81059952545166	1.415119940185547	0	0	0	0	0	0	0	0	0	0	0	0	0	100.0640036010742	0	133.5759963989258	14.847	17.5	0	21.25	0	0	0	0	151.7520001125336	0	52.15700090026856	17.31400000095367	0	289.3164031524658	0	241.1450103759766	0	0	10.5	0	160.6317474682808
32345	0	0	0	0	.83	0	0	0	13.31279960632324	0	10.02050000429153	0	0	0	0	0	0	0	0	0	0	0	0	0	0	150.6348001556397	0	0	0	153.4251952285767	3.818000087738037	32.86799952507019	0	43.77239826965332	10.43279978370667	0	0	28.12319913482666	0	26.81459944868088	0	328.789507598877	0	0	0	0	0	0	16.26319972610474
32346	0	0	1051.222999949455	78.28574215621948	3.57	0	0	36.52957897796631	0	4.451999797821045	10.65925014352798	0	15.02550020217895	0	0	0	84.58953836822509	0	0	0	0	0	0	0	0	109.1661812383652	58.8708	0	0	10.9875	14.88950015902519	0	0	0	22.21840041913986	0	0	0	86.625	.3234000070095062	0	0	0	0	0	0	0	0	124.8352884960175
32347	0	246.73	0	0	37.44	186.14	2.1	0	5.310999882221221	0	7.076999821662902	.3779999935626984	0	0	0	14.52800021648407	0	0	0	0	0	0	0	9.370000107288361	0	14.53500011444092	7.141500205993652	48.74858938064575	40.5128999786377	2.184000053405762	1.260999975204468	4.360999946594238	0	0	0	0	0	0	0	0	0	0	27.675	194.2224960327148	0	0	0	0	68.91024084110261
32349	0	0	127.5205025887489	0	21	0	0	8.924999833106995	0	58.29750105381012	53.50060044441224	0	66.83600234985352	0	0	0	0	0	0	622.12	0	0	0	1.54	0	135.0710019826889	0	0	0	88.99799797058105	158.2196610239983	17.44399978637695	183.4409993362427	0	8.372000350952149	0	3.414179945087433	0	9.701999859809876	6.071999912261963	0	0	0	0	0	0	0	0	161.7001575527191
32350	12.57799942016602	0	0	0	0	0	0	0	0	14.02813942940235	5.205999927520752	0	0	0	0	0	0	0	0	0	0	0	0	0	0	41.36012005610466	0	28.63444062957764	18.80271991958618	0	212.2559973144531	0	0	0	0	0	0	0	0	0	0	26.81375935668945	0	0	0	16.61104064331055	0	0	103.4423793052673
32351	14.17799977898597	39.24350008487701	19.09999988675117	80.62400227546691	55.1925	93.44160173034669	6.664499813318253	8.245999746322632	5.669999849796295	5.980000114440919	6.303999973297119	0	0	93	0	7.257600108146669	0	0	0	0	0	40.04	0	.2351999893188476	0	63.99702088577747	37.1025	0	0	0	8.55999984741211	0	0	0	0	0	0	0	0	0	0	0	0	384.9299903869629	0	0	0	0	59.29550094413757
32352	584.9399961853028	0	.354	18.28200050354004	29.4672	0	0	176.1524970245361	0	8.969400226593018	8.506780229663848	0	0	0	0	0	0	0	34.07999954223633	0	0	6.440450065612793	0	0	0	105.0797193267822	0	0	0	17.47200042724609	10.81079988670349	34.88799957275391	0	0	22.4	0	0	0	0	0	0	87.8754	0	0	0	0	0	0	156.5145217257977
32353	0	513.2	0	0	0	0	0	0	14.1	0	33.75153957595825	0	180.5880000257492	0	0	1.403999948501587	0	0	0	0	0	0	0	30.87	0	114.2719996643067	13.45500032901764	100.8839987182617	0	0	12.47355976238251	0	0	0	0	0	0	0	14.4375	1.440000057220459	0	122.2	0	301.171212890625	0	0	0	27.94500131607056	204.7174781898498
32354	0	0	158.2019956970215	772.073235293579	28.25	0	0	9.67	0	0	35.7477994594574	0	1.188000025749206	0	0	1.403999948501587	431.678	0	0	0	0	0	0	34.9824	10.5676	270.8160010528564	0	0	0	0	0	0	0	0	0	0	0	0	0	0	0	0	0	113.1551982421875	0	0	0	0	149.7320596982956
32355	4.711999940872192	12.89599952697754	6.323999881744385	140.6839954757691	0	0	4.463999881744384	0	0	0	10.64736005277634	0	0	0	0	0	0	0	0	1835.78	0	0	0	18.06599967956543	0	74.3085003967285	0	27.00755993499756	0	0	199.5159924316406	0	0	0	0	0	0	0	0	8.857679970550535	8.864000244140625	44.352001953125	0	0	0	17.36303927612305	0	0	179.5840487685203
32356	14.79699966907501	40.38699966907501	21.88800019979477	1057.000000572204	0	0	2.835000050067902	0	2.835000050067902	17.40199956893921	0	0	0	0	0	0	0	0	0	41.682	0	0	0	1.269000022411346	0	104.7919981384277	30.13199907302856	107.1629962921143	0	84.16800109863281	43.88800132751464	0	0	0	22.11300092697143	0	0	59.29199907302856	0	25.515	0	27.945	299.04	71.71500320434569	0	0	14.85200017929077	0	68.68684210929871
32357	0	0	0	0	21	0	0	0	0	0	13.86649990320206	0	0	0	0	0	0	0	0	0	0	0	0	0	0	55.93699886322021	0	145.3209981536865	47.04	0	0	0	0	0	0	0	64.11999893188477	0	8.4	.1200000047683716	0	52.35	0	243.8460104370117	0	0	0	0	14.23300012588501
32358	0	0	120.5400032043457	0	0	0	0	0	0	0	32.73824054088593	0	0	0	0	0	0	0	0	0	0	0	0	100.2622787521362	0	235.2842502108812	0	0	669.6847496604919	0	0	0	0	0	0	0	0	0	0	111.1857490348816	5.460000228881836	183.9759932518005	0	0	0	185.1959922790527	0	0	51.92144110412598
32359	0	0	0	0	25.92615999135971	0	0	0	0	5.981040113258362	45.97375106315613	0	0	0	0	0	74.2636	0	0	49.2195	0	0	0	3.511500020503998	0	32.35717116193771	0	0	177.3869190734863	110.3999977111816	110.1839188887119	0	0	0	0	0	31.43532007946968	0	61.93006979255677	20.1243	0	36.6652	0	0	0	0	0	0	78.17756937890053
32360	0	0	245	0	94.2984	0	0	0	0	0	13.13442032117843	0	0	0	0	0	0	0	0	0	0	0	0	0	0	117.0981579479217	42.11000896530152	0	84	0	0	0	0	0	0	0	0	0	0	0	0	281.2112999999999	0	0	0	0	0	0	36.9154500490427
32361	4.859999999999999	2.754000077247619	6.318000154495238	3.07799996137619	17.49600030899048	0	0	0	8.261999845504761	7.458000125885009	14.15708037375212	0	0	0	0	0	0	92.22499999999999	0	0	0	0	75.95	71.61678910865783	0	33.21	0	88.03799591064454	41.63400123596191	94.33599609375	59.94	0	0	0	0	0	0	0	0	.6	1.365000057220459	33.72954047698975	0	126.4560040283203	0	0	0	0	53.16135926828385
32362	5.783680106925964	15.8912002861023	7.749200286102294	17.14536007080078	27.75	0	0	0	0	0	25.14216960601807	0	0	0	0	0	0	0	0	0	0	0	0	4.4544	0	76.16527172923088	0	16.99425071239471	85.44348097076416	62.04	343.5474021762491	0	0	0	0	27.1264404258728	8.7485	0	0	5.948980166864395	2.5332	150.33375	0	94.40392257690429	33.3301	0	0	0	66.09352916550637
32363	0	0	1.439999961853027	305	76.29999866485596	0	2.461859951591491	0	0	10.84999966621399	19.49923989362717	0	0	0	184.08	0	0	0	0	0	0	0	0	1.123360031509399	0	119.3764994239807	0	0	43.22500133514404	0	5.319999885559082	0	0	0	0	0	0	0	0	0	0	139.8625	0	550.0249786376953	0	0	22.3965	0	122.7591683325052
32364	5.279920088863373	14.55396015987396	7.124800225067138	15.72175993480682	21.83	0	75.5	0	3.212919869613648	21.79004083766937	11.99999956130982	0	0	0	0	0	0	0	0	46.5	0	0	0	0	0	42.0610798751831	0	0	0	582.7949752807617	173.4658744028092	0	0	0	0	0	0	0	0	0	0	0	0	125.727998046875	0	0	0	0	93.91647819671631
32365	0	0	0	930.25	0	100.45	1.57	0	0	0	7.439999761581421	0	0	372	92.04000000000001	7.840000116825104	0	0	0	0	0	0	0	0	0	33.4975002849102	0	16.99425071239471	0	0	0	0	0	0	0	0	0	0	0	0	0	150.33375	0	242.2657559967041	0	0	0	0	22.63950041770935
32366	0	0	0	541.6800000000001	42.53	92.988	0	0	0	1.147999973297119	10.05034000864029	0	0	0	184.08	7.257600108146669	0	0	0	0	0	0	0	17.16509976959228	0	65.67100039482116	0	0	0	0	198.5695573057175	0	0	0	0	0	0	0	0	16.6769996881485	0	127.039495010376	0	0	0	0	0	0	36.36740016937256
32367	5.06400007545948	13.76774969816208	17.56649943351746	34.49775024414063	0	0	0	0	0	0	14.23473005204201	0	0	0	0	0	12.12900014877319	0	0	0	0	0	0	51.94730961799621	0	9.866999702453612	0	6.219360076904297	25.63650120735169	0	219.7582525634766	0	0	0	0	0	0	0	0	0	0	0	0	0	0	0	0	1.911000037193298	35.91400029754639
32368	5.220999896526337	14.29199990749359	6.917499885559082	15.31450002193451	6.5	0	0	5.933750224113464	0	20.66899964809418	32.69875011444092	0	57.83049917221069	0	184.08	0	82.22500000000001	0	0	249	0	0	0	1.302000051736832	0	98.04799983024598	0	53.63499992370605	35.99800051689148	0	13.56000022888183	0	0	0	0	0	14.42	0	86.625	9.652500028014183	0	88.32800231933594	0	0	0	0	0	0	78.4415006160736
32369	0	0	0	0	0	0	0	0	0	0	0	0	179.4	0	0	0	0	0	0	0	555.75	0	0	0	0	19.46300999619961	96.72	0	0	105.9840014648437	0	0	52.72799880981445	0	0	0	9.359999999999999	0	0	0	0	0	0	0	0	0	0	0	113.5684997024536
32370	0	76.25	11.655	0	37.38719951820373	0	0	9.093599759101867	4.546799879550933	3.8429999345541	10.67079986798763	1.498499960303307	0	0	0	0	21.97799968242645	0	0	0	2.020800030112267	10.60919951820374	0	21.7679994764328	20.97900063514709	37.28470020222665	3.080250039696693	99.20954808998108	9.407999999999999	35.41049895286559	8.651550180673599	0	0	0	0	0	15.38879974365234	0	6.720000000000001	10.656	3.5684998691082	131.6370899364472	0	162.5640069580078	0	0	0	3.74625	102.5485287475586
32373	0	259.25	3.030000114440918	27.12000045776367	19.35	0	0	0	0	0	16.89999961853027	4.20974987000227	0	0	0	0	0	0	0	653.62	0	0	0	27.79649900436401	3.523500062227249	85.98300189971924	3.458250124454498	0	0	27.84	0	0	0	0	0	0	0	0	0	.6480000257492066	0	45.09	0	283.7000122070313	0	0	18.99000022888184	0	71.20874954509735
32375	6.205999932289123	2.213999948501587	8.321999864578247	26.90400069236755	0	0	0	10.92	2.697999966144562	6.695250113010406	22.2897006559372	0	0	0	0	0	0	0	0	0	0	0	0	0	0	97.90999817848206	0	35.74799835205079	51.68800216674805	109.2960015106201	5.67	0	0	0	0	0	0	0	0	5.002800198554992	0	28.83600082397461	0	194.8050070953369	0	0	0	0	116.1946095221519
32376	0	0	0	572.1249961853027	0	0	0	4.44400016784668	0	0	30.26167021000385	0	0	0	157.56	0	0	0	0	0	0	0	0	79.82226896858216	0	17.0221494679451	0	0	171	61.58400146484375	107.7119199791908	0	10.35359016647339	0	0	0	0	0	0	5.339210143589973	0	52.45451901912689	0	0	0	0	0	0	77.54828156776428
32377	11.42099953651428	31.10400046348572	15.30900046348572	33.77699907302856	42.525	0	0	0	10.69200023174286	0	.3784000167846679	0	0	0	0	0	0	0	0	0	0	0	0	0	0	59.2574017868042	0	0	0	0	0	0	0	0	0	0	0	0	0	0	0	0	0	0	0	0	0	0	55.63199813842773
32378	0	0	5.039999923706055	0	0	0	0	0	0	.9149999618530273	36.67600067138672	0	0	0	0	0	0	0	0	0	0	0	0	0	0	68.79000057220459	0	0	68.5142	0	15.28399971961975	0	0	0	0	0	0	0	0	0	0	0	0	0	0	0	0	0	153.493798488617
32380	4.649999856948853	12.90000057220459	32.78799982070923	161.3140043449402	27	0	0	65.96799797058105	0	3.948000106811524	27.29599982261658	0	0	0	0	0	159.1679999732971	0	0	131.991	0	0	0	0	0	37.63199949264526	0	0	29.4	97.60799850463867	242.9880078244209	0	0	0	0	0	0	0	0	0	0	0	0	0	0	0	0	4.34	190.390425248909
32381	6.400000113248825	79.01500065326691	10.52366980762482	99.01550015449523	0	0	6.619999949932099	8.245999746322632	34.02949929833412	3.832139928340912	17.86829036302566	0	20.0623805732727	0	0	0	0	0	0	0	0	0	0	16.73499987363815	0	34.68729927949906	28.44	0	66.70350185394287	5.176499886512756	225.4226999736786	359.1	0	81.5	17.86049976825714	0	0	31.71150046348572	0	43.5	38.2799994468689	67.56999778747559	227.8944990730286	128.3099967956543	179.1072476863861	1.458000057935715	0	0	70.87127932662963
32382	427.9105400327683	2.4911	1.2026	23.6080808971405	37.33260013198853	0	4.763000051975251	9.177300169944763	9.478650084972383	.4900500106215477	14.48637972269058	0	0	0	0	0	0	0	0	0	2.00475	0	0	12.7632	37.90800178527832	19.63316034269333	0	90.60227811431885	20.09910042953491	0	17.2609799498558	40.8175	0	0	41.0592	11.68399975776672	15.3264	0	26.47499942779541	32.18200048446656	0	226.9339961242676	0	21.21659967041016	0	26.9240009689331	0	2.525	24.37438969287872
32383	129.5639997673035	20.92199999690056	28.90399976730346	22.64299953460694	0	100.45	0	0	0	2.288000049591064	10.4676000667572	0	0	0	184.08	11.52000004053116	0	0	0	0	0	136.0800000190735	0	39.91840068664551	2.795600049591064	66.3030497639656	0	94.12200284957885	0	119.4719973373413	11.699999820292	0	0	60.31	4.093999824523926	0	0	0	0	2.944000043869019	0	182.8282528495789	0	0	33.3301	0	11.2035	7.73	70.7691018196106
32384	0	40.65600128173828	0	5.712000160217285	36.62399871826172	0	6.0899	33.04556896247864	6.399900000000001	5.989000101089477	8.787999839782715	0	0	0	0	0	0	0	0	684.76	0	0	0	0	0	51.74399871826172	0	43.95199897766113	53.76	0	128.0159948730469	0	0	0	0	0	0	0	0	0	0	0	0	262.9681290847778	0	0	0	0	152.7399992370605
32385	0	0	18.3960005569458	0	0	0	0	0	0	3.212000069618225	32.78828929843903	0	0	0	0	0	0	0	0	0	0	0	0	22.00799957275391	0	130.6154988861084	56.56100124359131	0	0	50.9540022277832	0	99.75999755859375	0	0	0	0	0	0	0	0	0	0	0	50.52697217407226	0	0	0	0	248.5343477471352
32386	2.937440063667298	13.35823974533081	4.0056	8.945839745330812	23.98781967811584	0	0	123.0669210502625	10.44743963851929	10.42528005104065	20.78466971087455	0	0	0	368.16	0	237.9959999465943	0	0	0	0	0	0	0	15.34399978637695	204.1523996185303	0	0	0	0	28.18603996639252	39.19200073242187	18.03346052513123	0	114.9040000629425	0	0	0	0	9.705030262565613	130.9379972219467	45.14400100708008	0	0	0	0	0	2.730000114440918	89.42144115219116
32388	13.23498041725159	36.31416083450317	24.91956083450317	39.3768	0	0	0	0	3.119999885559082	0	13.56000022888183	7.425999698638916	0	0	0	0	31.44000091552734	270.48	0	0	0	0	0	0	0	31.02899908447266	0	230.625	0	0	16.31999988555908	0	0	0	0	0	0	0	0	0	0	0	0	184.5440048217773	0	0	0	0	87.24731830120086
32389	0	0	11.25599967956543	0	0	0	0	0	1.1875	15.96	5.860340216064454	0	179.4	0	0	0	0	0	0	0	0	139.92	0	0	0	78.80849902153014	0	0	0	258.8880005264282	13.43355999126434	42.98699947357178	0	0	0	0	0	0	0	0	0	0	0	0	0	0	0	0	132.2079983401298
32390	0	213.5	0	12.65600021362305	0	0	0	0	0	.6570000171661378	2.927150012397767	0	0	1092.75	0	0	0	0	0	0	0	0	0	25.25060931320191	0	66.69499897003175	0	7.875000238418578	7	0	0	0	0	0	0	0	0	0	0	0	0	253.5000038146973	0	0	0	0	5.208000106811523	0	39.13712048740387
32392	0	0	11.6761	1.05	32.98560000000001	0	3.415	20.58000040054321	3.751440019893646	8.864880393218993	16.07955929346085	0	0	171.6	0	49.08800079345703	0	0	0	94.05	1.9817	0	351.1040063476563	0	0	90.56658165245057	0	44.20913889961243	8.452559803390502	0	4.088559880638122	0	0	0	0	0	0	0	0	5.154	0	105.553921572876	0	286.8450004577637	39.6875	0	0	0	137.919417767334
32393	0	0	4.343000164031982	18.67350033760071	11.25	0	0	8.363249831199646	0	0	0	4.256999835968018	0	0	0	0	0	0	0	0	4.16	0	0	69.21607902641296	0	10.75925016403198	0	0	162.1735023880005	60.69119999999999	0	0	0	0	0	0	0	0	14.4375	14.06473049116135	4.583699999999999	0	0	0	0	0	0	0	72.53944032585621
32395	3.74	0	0	0	5.3	0	0	0	0	0	1.455999975204468	0	0	0	0	0	0	0	0	0	158.5000038146973	0	0	0	0	32.18800079345704	0	0	0	59.7434	0	0	136.4999961853027	0	0	0	0	0	56.847	31.25	34.50000047683716	33	0	0	0	0	0	0	7.216000118255614
32396	0	0	29.715	0	0	0	0	0	0	5.104000110626221	31.57863932647705	0	0	0	0	0	0	0	0	0	0	0	0	0	0	40.36799911499023	0	0	0	97.44	6.495999889373779	0	0	0	0	0	0	0	24.12799911499023	.2160000085830689	0	41.24600044250488	0	171.8087273925781	0	0	0	0	130.2055983047485
32399	16.51337936573028	366.1287205564499	22.05162055644989	48.79345867958069	55.8145	0	0	0	15.447760252285	0	11.45440027618408	0	0	0	0	0	0	0	0	0	0	0	0	0	0	95.61738243331909	13.275	0	59.50296920075417	92.37600219726562	21.216	0	0	0	0	0	0	0	0	0	0	266.5062536060333	0	0	0	165.0997963939667	0	0	158.0020324594021
32400	0	106.75	17.45667052850723	0	61.51398211402893	0	0	0	0	8.3127	2.7709	0	0	0	0	0	0	0	252.08	0	0	0	0	0	.5844	100.0483784971237	18.05795977706909	30.4799	16.07122052850723	0	0	0	0	0	0	0	0	0	0	9.69815	0	197.5651784561157	0	0	0	0	0	1.1688	19.46051955413818
32401	6.090000200271607	16.59000020027161	29.81999928951263	17.85	30.12874995172024	0	5.670000100135804	0	5.670000100135804	1.679999923706055	42.10849996566773	0	0	0	0	0	0	0	0	902.62	0	0	0	8.524749871492386	0	51.56074936032296	0	9.785999833345413	0	0	18.10250015258789	0	0	0	85.47979895858764	0	0	94.04850208282471	28.875	22.2	0	33	0	143.6400032043457	9.691499869823456	0	0	0	266.5607485860586
32402	15.97156038265228	43.94482058792114	23.164139528656	444.1365584693909	0	0	5.502359947538375	0	4.214340103054046	0	22.92874052352905	0	0	372	0	0	0	0	0	310	0	173.16	0	37.71264007987977	0	35.235	0	0	0	0	103.4989961743355	0	0	0	0	0	0	0	0	0	0	0	0	0	42	0	0	0	29.42964099655152
32403	0	4.5	3.41	257.4355070614815	0	0	7.5	166.3509982395172	0	0	27.49000069618225	0	0	0	0	0	411.138	0	0	0	0	0	0	1.455999946594238	0	118.2219999074936	0	100.125	24.97500085830688	0	44.11899997234345	0	0	0	11.5984	2.31968005027771	0	0	0	0	0	185.3680797988891	3.79583989944458	22.98591919555664	0	0	6.048000106811524	0	112.3305038356781
32405	0	0	45.48799888610839	232.7499961853027	24	0	0	6.2780002784729	4.770000066757202	0	9.801999640464782	0	0	0	184.08	0	0	0	179.47	0	24.765	0	0	0	0	42.47699993133545	10.68199962615967	0	68	118.68	0	0	0	0	0	0	0	0	14.4375	0	0	0	0	98.22499847412109	53.41000213623047	0	0	0	43.23400031089783
32406	0	0	2.560000038146973	0	2.832840125656128	0	0	0	8.343999786376953	19.77011961898804	50.74874840080738	.2400000095367432	358.8	0	212.16	0	4.871999893188477	0	0	0	0	0	0	0	30.68799957275391	128.5134400772095	0	0	0	0	13.50599986076355	0	169.1040023803711	0	0	25.58399940490722	24.64800029754639	0	0	33.69600059509277	3.744000148773194	0	0	110.0119982910156	0	0	59.69774908542633	185.2842427253723	173.0428406215668
32407	4.64	320.25	0	0	29.40299886703491	0	0	86.25	4.73	0	10.6629996919632	0	158.2	175.6959951782227	0	75.84	75.84	620.16	0	860.92	0	0	0	0	0	170.3999962615967	0	95.04000000000001	0	17.47200042724609	0	34.88799957275391	0	0	0	0	0	0	29.99700113296509	12.76800018310547	26.59200073242187	133.056005859375	0	0	0	0	0	0	95.16875032424926
32408	8.199999809265137	22.5	30.30999961853027	24.29999923706055	55.95347923660278	0	0	.02	1.899999976158142	30.32799970626831	20.206	0	0	0	0	0	44.29999923706055	0	0	0	0	0	0	0	0	159.9071589576721	0	0	0	111.383996887207	37.15999972820282	0	0	0	0	0	3.06	0	13.46399980545044	2.552550034046173	17.6715	172.9036830535889	0	0	0	0	0	0	237.5052195150614
32409	0	0	0	0	47.7817991645813	0	2.363500077724457	52.11	0	0	40.39382964367866	0	0	0	0	0	0	0	0	0	0	0	0	15.66048062229157	0	36.3540008354187	28.1989987564087	203.2183957824707	0	0	0	0	0	0	0	0	11.16899979114532	0	22.55700041770935	55.40207004036903	13.66370027160645	182.2421022014618	0	346.1140148925782	0	42.90318875541686	0	0	142.1454486021996
32411	0	0	4.453470134830474	0	15.6931805393219	0	0	0	0	2.1207	.7069	0	0	0	0	0	0	0	0	0	0	0	0	0	0	20.78285973033905	0	7.7759	4.100020134830475	0	0	0	0	0	0	0	0	0	0	2.47415	0	50.4019721572876	0	0	0	0	0	0	34.65
32413	7.347980058145523	386.1278204338074	18.39466061935425	21.71922023258209	10.9952	0	.6789999866485595	.4949000186920166	0	8.025380042648315	3.685499946594239	0	0	0	0	0	0	0	89.73500000000001	0	0	0	0	0	0	44.97734068450928	0	5.428880065536499	27.11588054466248	70.72	150.7231600813389	0	0	0	0	0	0	0	28.875	1.825800002336502	0	69.284640524292	0	0	0	0	0	0	17.46797967157364
32414	0	122	66.05600086212159	55.03100086212159	0	0	2.160000085830688	38.59074979305268	3.105000042915344	4.725	40.66979976456165	0	137.8	0	92.04000000000001	1.485000026226044	0	0	0	0	0	0	0	1.444999957084656	22.34125002622605	66.78325110197066	5.747499895095825	0	130.2258562042236	0	130.3235483234405	0	0	0	34.16	0	0	0	81.774	41.25250002801418	0	0	0	0	0	0	0	10.99025021553039	51.88558978395463
32416	.3600000143051147	107.7100000143051	5.021000007152557	1.05	14.368	0	0	0	0	10.07140040016174	7.307000236511231	0	0	0	0	0	0	0	0	0	0	0	0	0	3.9	91.7065993347168	44.68222149353027	7.094200085639954	3.681799914360046	0	2.304999995231628	0	0	0	0	0	0	0	0	2.245	0	181.2776006851196	0	0	0	0	22.3965	0	23.16808045978546
32417	3.651999900341034	9.887999579906465	4.831999896764755	10.71700042724609	32.025	0	0	14.5	4.255999946594238	6.59100019454956	28.85632002954483	0	137.8	0	184.08	0	10.5	0	0	0	0	0	0	11.655	1.95	176.5620038032532	0	96.11399852752686	92.75	0	194.7035517125607	0	0	0	0	0	0	0	0	19.3	0	0	0	40.23927052078248	0	72.95399852752685	37.5165	0	186.7800882311344
32418	0	33.8436	45.25900057792663	200.6470043182373	96	0	.4	5.093999865055085	10.22999999046326	5.8	20.27619961471558	0	0	0	0	0	0	0	0	0	0	0	0	.8399999618530274	0	94.54012299957276	0	0	112	0	17.43251969261169	0	0	0	0	0	0	0	0	0	0	0	0	0	0	0	0	0	240.3536199073791
32419	7.778740248203278	21.22285000238418	10.41601007890701	23.03502971248627	27.35259971199036	0	0	4.79	13.04540000572205	1.532999930381775	4.207500118017197	0	0	0	0	0	0	0	0	81.375	0	0	0	5.399999999999999	0	73.37426814453602	0	0	26.31110923309326	0	147.4775037384033	0	51.29599914550781	0	0	5.151999893188477	0	0	0	10.97600006103515	11.73300020813942	121.982001953125	0	0	0	0	0	0	87.52999793052675
32420	0	0	1.8	78.28574215621948	16.06500020027161	0	0	35.04487892189026	0	0	5.92124999165535	3.851999931335449	0	0	0	3.679999923706055	0	0	0	31.35	0	.8800000190734864	0	17.79000040054321	0	28.18400039672851	19.07549976825714	17.325	242.485991973877	0	0	0	0	0	0	8.505000000000001	0	0	0	23.74075035095215	28.96775074481964	197.5662490463257	0	0	0	37.07199829101562	20.86800006866455	0	156.6604228939056
32421	4.680000114440918	12.96000022888184	11.12099977111816	71.12359762573243	14.368	157.44	0	1.979600074768066	0	3.861400171279907	48.46899988937378	0	0	0	0	12.28800018310547	0	0	0	0	0	0	0	22.71099957275391	0	66.55360117340089	0	78.94219965839386	43.38580076885223	51.2	201.3659944868088	0	0	0	0	0	0	0	0	2.79620001411438	0	54.32760068511963	0	241.1450103759766	0	0	0	0	100.202049703598
32423	4.711999940872192	12.89599952697754	6.323999881744385	1096.762000236511	60.75	0	0	0	0	9.839999923706054	6.091000118255615	0	179.4	0	424.32	0	0	0	0	653.62	0	270.4	0	51.72364972496032	4.649999856948853	48.29700031280517	3.75	0	0	0	199.7640075683594	0	0	0	0	0	0	0	0	0	0	0	0	0	0	125.2636342254639	16.8	0	35.90600042343139
32424	0	149.2607980957031	24.96	342.9507975006104	86.99899900436401	0	0	18.25199970245361	0	0	18.158000010252	1.043279982233047	0	0	0	0	0	0	0	37.2	0	0	0	0	0	90.41349817276001	19.71054056854248	39.03249950408936	0	0	.5720000123977661	0	32.29199920654297	0	0	0	0	0	0	2.288000049591064	0	242.4571339229584	0	0	0	0	0	0	93.67058973622323
32427	6.098999923467636	641.9419993877411	8.185499846935272	18.13650030612946	0	0	7.560859811878204	0	0	0	3.179739859771729	0	0	0	424.32	0	0	0	0	0	0	0	0	0	0	0	0	0	14.7	0	258.2444902038574	0	0	0	0	0	0	0	0	0	0	0	0	0	0	0	0	0	188.6310983018875
32428	0	0	.4355800143241882	0	0	0	0	28.92714000496864	0	0	12.66591982045174	0	0	0	0	11.03999977111816	0	0	0	248	0	2.640000057220459	0	0	0	98.48550111770631	0	66.9375	0	15.23028022918701	.540720003581047	0	0	0	0	0	67.89999883174896	0	0	31.44000001430512	0	33.41633980469703	0	64.68360278320313	0	0	16.8	0	78.11822159605026
32429	0	0	9.091799999999999	0	65.26389994337559	0	0	30.25	0	11.2077202709198	32.36827049145699	0	0	0	0	0	0	0	0	0	0	0	0	0	0	94.68088142700195	0	15.96116019268036	8.28363980731964	0	2.291249915957451	0	0	0	0	0	0	0	23.16738949928284	5.051	0	103.4444815414429	0	0	0	0	39.4371	0	7.707240057849885
32431	0	0	0	198.25	20.615	0	10.63300020694733	48.76199855804443	0	18.9	10.75199951171875	1.826999968886375	0	0	0	0	0	0	179.47	0	0	0	0	0	0	129.6820012283325	34.51725099563598	0	0	116.8019985580444	0	174.15	0	0	43.84800144195557	0	0	116.4239971160889	0	0	0	0	0	125.727998046875	0	0	0	0	72.41519888734818
32433	253.5759995651245	148.6759995651245	12.99599956512451	54.08780131988525	62.72830086975097	0	0	11.15099977493286	5.927999782562256	3.04787995595932	2.500000014901161	0	0	0	0	0	5.565540076923369	0	0	0	0	22.1815	9.437219846153258	15.585	0	18.62491982383728	20.29199913024902	0	0	0	8.266219823837281	0	0	109.2120034790039	0	0	0	0	0	0	0	134.8750019073486	0	282.3092965393067	0	0	3.780000114440917	0	79.72312091476918
32434	0	0	0	244	29.00267958931923	0	0	0	0	0	23.33063992176056	0	0	0	0	0	0	0	0	0	0	0	0	76.58844944992065	0	29.29999923706055	0	0	0	124.1839947509766	0	0	0	0	0	0	0	0	0	0	0	86.40000152587891	0	0	0	28.63149868011475	0	0	56.54000002384186
32436	0	0	0	0	53.78531995005608	0	4.73	94.015179536438	0	0	65.66035883870124	0	0	0	0	0	0	0	0	0	0	0	0	31.95726999275684	0	98.4670007133484	0	28.9349992275238	18.07350070238113	6.412500000000001	37.64475055217743	5.243999891281129	0	0	19.7000005197525	22.23300027608872	8.140499984622002	0	0	12.31424982786179	12.22724973142147	0	0	309.7679974365234	0	0	0	0	60.5273000549078
32437	7.098000297546387	244	24.79	0	35.59999847412109	0	0	48.40000152587891	15.19999980926513	0	9.849000163078308	1.070999981760979	1.035999982357025	254.9621330028534	0	111.942599964714	110.0556	0	0	169.66905	0	0	0	14.3930005645752	0	183.1679977416992	20.23425058364868	0	0	287.952000427246	26.12999925613403	34.88799957275391	0	0	0	0	0	0	8.4	0	0	0	0	0	0	0	0	0	267.327870951891
32438	0	0	0	350.75	30.64200024604798	0	10.63300020694733	0	0	0	11.39999963760376	0	1.188000025749206	0	0	1.403999948501587	472.797	0	0	0	0	0	0	0	0	142.0979970932007	0	98.55000202178955	69.0710005569458	0	0	0	0	0	0	0	0	0	0	.3600000143051147	0	25.05	0	0	0	0	0	0	68.84399897575378
32439	22.45813918762207	294.4440639400482	40.38816081237793	66.86717124099732	0	0	0	0	0	9.671999702453613	7.3751500390172	0	0	0	0	0	10.5304	0	0	0	0	0	0	3.580500077605248	22.3771	18.87900062084198	0	25.38900062084198	0	0	196.2734976196289	0	0	22.94775062084198	6.99825031042099	0	0	0	0	22.47825031042099	5.596500234603882	0	0	200.07	0	0	5.528920169067383	0	32.07666974139214
32440	0	2.598999946117401	8.927000107765199	43.94400084018708	40.66699956893921	0	0	0	2.372999892234803	0	9.764499912261964	0	0	0	0	0	0	0	0	0	0	0	0	5.399999999999999	0	82.35800079345702	0	3.738699877262115	126.3031503353119	0	54.12699956893921	0	0	0	0	0	0	0	0	6.109000220298767	6.215	16.26	0	0	0	0	7.415999908447265	0	58.2089998550415
32441	8.121600051879883	162.4515704279304	7.701599895477296	10.87603961074352	28.35	0	0	30.25	20.54418014130592	26.58960103607178	9.57987993941307	0	0	0	0	0	0	0	0	0	0	0	0	0	0	132.2495801321983	0	0	169.7409969329834	109.08	67.02877999973296	0	28.85399951934814	36.62999858856201	1.399999976158142	15.49800032138824	0	41.99500141143799	9.266249799728394	24.4999996471405	42.36499929428101	25.83	110.629998588562	0	14.61500017642975	5.734999823570251	0	0	152.7451323969841
32442	0	369.3015259468078	0	0	0	0	0	0	0	2.561999893188477	12.42054984755516	0	89.7	0	0	0	0	0	0	0	256	0	0	44.19729944992065	0	4.718699893188476	25.89677957782746	70.72499999999999	0	103.5	24.3474	0	0	0	34.38224949359893	0	0	81.40620202560424	0	13.82320973362923	0	0	98.76600202560425	0	24.42599949359894	33.78161877667904	11.36933982582092	35.02121860656738	25.11772025332451
32443	1.889999949932099	127.1450001001358	2.520000100135803	5.565000200271606	0	0	11.56	0	11.56	3.659999847412109	8.551139834594727	0	0	0	0	0	41.5008	131.9424	0	0	0	0	0	0	22.6368	125.7671986724853	1.6768	0	187.8679959106445	0	0	0	0	0	70.92049877166748	0	0	0	18.0495	11.1	24.4	100.1	0	114.2400032043457	0	0	0	5.0304	47.87510046730041
32444	22.12650029718876	60.72075275301933	29.61900040984154	584.2742474722862	0	0	1.575	0	8.01125	11.74999998092651	5.44049991607666	0	0	0	424.32	0	0	0	0	0	0	0	0	0	27.72900033473969	34.87700023651123	0	117.92	0	0	23.93799976348877	0	54.09300086975098	0	17.26724947929382	0	0	30.57599947929382	0	0	0	0	49.48125	166.5345058822632	12.21674973964691	1.433249934911728	0	0	71.37639901351929
32445	4.567500150203705	530.9425001502037	30.54300071835518	63.82650131225586	1.007999973297119	0	5.112500075101853	5.933750224113464	4.252500075101852	12.6720002746582	39.55274978637695	.86	200.6082	20.6644	0	0	0	0	0	49.2195	19.175	0	0	57.02900005674363	8.374519792556764	30.41171984930039	1.762999958992004	0	0	162.8564998865128	4.32	0	0	0	0	0	0	0	0	1.292500028014183	0	0	0	107.5725048065186	0	0	0	0	150.313501500082
32446	1.57950003862381	4.37400007724762	2.10599992275238	645.2384999227523	0	0	0	0	2.36424997985363	0	8.148869751763343	0	68.90000000000001	279	92.04000000000001	0	0	0	0	0	0	0	0	5.3136	0	22.93200073242188	9.537749884128569	12.08699974060059	0	42.525	67.35149814605714	0	0	65.53574855804443	0	4.2525	0	0	0	3.52350011587143	4.313249942064285	58.01625	108.9627474212647	0	0	0	0	0	3.779999885559082
32447	.415	1.120500019788742	.5394999802112579	1.203500039577484	42	0	0	60	35.32300031661988	0	35.50982976279258	0	0	0	0	0	47.2516778541565	0	0	0	0	43.2639990234375	0	38.0029391386509	0	180.8482205583572	0	0	0	157.3447254074097	162.5890986572266	0	0	51.38509999999999	30.1223	0	0	0	0	15.54	40.04494067592621	0	0	0	0	0	0	0	71.87387974557876
32448	15.12799953460693	41.60199813842774	20.25200046539307	100.2795033836365	56.7	0	0	24.73799923896789	0	0	53.97641016626358	0	0	0	0	0	0	0	0	0	0	0	0	0	0	98.40716234817505	0	68.65599914550781	45.80800170898437	64	3.336059965038299	0	0	0	0	0	0	0	0	0	0	5.221999893188477	0	314.8137592315674	0	0	0	0	121.7445003490448
32452	0	0	97.13000000000001	0	0	104.63	0	0	1.097999982833862	2.804500112533569	3.257999947071075	1.997999947071075	0	0	92.04000000000001	0	30.72749955177307	267.54	0	465	0	0	0	2.1	29.84950091361999	47.94075958709718	38.82700005292892	0	0	134.1059983444214	1.043999991416931	0	0	0	0	0	0	0	0	6.944000103473664	0	0	0	0	0	0	2.115000057220459	5.58	39.49684074935913
32454	689.5574999123812	253.0037501752377	4.60000017285347	119.5547513270378	7.568000335693359	0	4.290999989509583	32.98399898529053	4.290999989509583	25.17099950313568	16.61000020503998	0	124.1550035476685	976.5	0	0	0	0	0	0	0	103.5959617881775	0	1.706379937410354	61.0359	182.5739982414246	.2560000038146973	0	0	8.736000213623047	0	17.44399978637695	42.20999946594238	286.065	0	0	0	0	0	0	0	0	0	255.0960062789917	0	0	4.050000000000001	0	93.7560104623556
32455	4.64	122	3.92	0	0	0	7.868000030517578	0	1.104000015258789	1.68	1.561889977431297	0	0	0	184.08	0	17.64	0	0	202.32	0	0	188.6392	1.231879954814911	36.6234	39.95200012207032	0	0	14.7	0	192.3439986419677	0	0	0	0	0	0	0	0	0	0	0	0	0	0	0	9.465999999999999	37.3907	37.63325879807472
32456	0	0	6.721870108652116	0	0	0	0	0	5.582570108652115	3.842999839782715	9.632379891347885	0	0	488.25	0	0	0	0	0	0	0	0	0	0	0	31.47838011667729	0	124.6927525234222	0	0	25.86211086921692	0	0	0	0	0	0	0	0	24.47550031542778	0	0	0	151.4834974765778	0	0	0	0	64.69712173843385
32458	7.827499759197234	479.2150009632111	10.60499951839447	23.48250048160553	73.80000000000001	0	0	0	14.66550023317337	0	27.28879040565491	0	0	0	0	0	205.569	0	0	651	0	0	0	1.940399911880494	0	57.56719969177245	84.59699626922608	3.864000053405761	58.4779995727539	0	342.9710503591538	0	0	0	0	0	0	0	0	0	0	22	0	141.0979534606934	0	0	0	0	46.19919920921326
32459	0	320.25	0	0	0	0	0	0	9.460000000000001	0	13.84799947738647	0	0	0	0	0	0	0	0	0	0	0	0	0	0	34.70816049394607	0	7.728000106811523	53.56000900979042	0	0	0	0	0	0	0	0	0	0	0	0	45.25457891426086	0	344.0340060424805	93.3227	28.03507108573914	0	0	34.19539006323814
32460	0	0	0	0	6.630000000000001	0	0	28.75	0	3.842999839782715	2.807999925613403	0	0	0	184.08	0	0	0	0	0	0	0	0	13.72800029754639	0	5.417999839782714	0	31.90200119018554	0	0	0	0	0	0	0	0	0	0	24.96	0	0	24.75	0	0	0	0	0	0	44.8468411605835
32461	244	0	.7250000238418579	91.5	.9449999749660493	0	0	0	0	2.075000047683716	10.51424984931946	0	137.8	0	0	0	23.94	0	0	0	0	69.96000000000001	0	33.65474976539612	0	113.6870021343231	0	0	56	26.625	.75	0	0	0	38.50560000000001	0	36.05	0	90.23699999999999	0	0	44	0	0	0	0	67.2	0	82.39389827919007
32462	1.044000034332276	7.930800137329101	31.90082968606949	3.168000068664551	55.29126203327179	0	4.73	0	0	5.0223	10.12870030517578	0	0	46.2	0	13.21600021362305	0	0	0	0	0	0	94.52800170898438	5.491040099704266	0	108.9218398952484	0	91.28115	7.969780262088776	0	27.9421501685977	0	0	0	0	0	0	0	0	4.80935	0	97.9733341934204	0	0	0	0	0	0	116.9187914265633
32464	10.87179988193512	21.55240033721924	10.46279983139038	221.6795989761353	0	0	0	0	10.43120016860962	14.32080067443848	10.66199992656708	0	0	0	0	8.619000148773193	0	0	0	60.20699999999999	0	0	0	23.13000068664551	0	142.8408003845215	17.2825	0	0	160.9440040063858	65.26900051498413	14.78700053215027	0	0	0	0	0	0	0	0	0	271.2220087814331	0	0	0	0	0	0	241.5719410434723
32465	30.25599906921387	723.1927944316864	66.22400093078613	151.1688019371033	0	0	0	0	0	5.335	3.619499945640564	0	0	0	106.08	0	25.62840043258667	0	0	0	0	0	0	28.51189050064087	0	59.38059953117371	0	26.78400047302246	9.176000118255615	18.92399971008301	14.91500012278557	0	0	0	0	0	0	0	0	5.952000236511231	0	222.5869923782349	0	81.2820034790039	0	0	0	0	72.01789025421142
32467	0	.3639999938011169	0	.39	0	0	0	30.25	2.42	4.576000099182129	.8	0	0	0	0	0	0	0	0	0	0	0	0	0	4.316000099182129	26.08600009918213	0	0	114.210001373291	0	0	0	0	0	35.35349947929382	0	0	62.79000000000001	0	0	0	0	101.5560020828247	0	25.11599947929383	3.003000065088272	0	0	33.98200019836426
32468	2.052000036239624	360.2979963302612	285.4719965362549	6.004000072479249	1.007999973297119	0	0	0	.7799999713897705	2.735999927520752	36.59899951934815	0	0	0	106.08	0	202.2200002288818	0	0	0	0	0	0	33.93550010919571	6.795000171661377	27.14050024867057	1.889999914169312	85.88000144958497	0	51.2	11.22400004386902	0	0	0	2.947419956588745	0	0	5.234800000000001	0	.0600000023841858	0	4.175	8.466720173645021	241.1450103759766	2.093919956588745	.2503600054264069	0	0	79.67893909187318
32469	136.1519958114624	374.4179832458497	189.6597544145584	405.1620167541504	21	0	0	.75	0	0	45.18966102900505	0	275.6	0	0	0	0	0	0	141.75	0	0	0	0	0	143.4085003967285	0	0	28	245.388003692627	9.54556004896164	0	0	0	0	0	0	0	0	32.20981936664581	0	0	0	0	0	121.5339549331665	0	0	140.606249203682
32473	2.241999971866607	0	3.008999943733215	0	49.45799999713898	0	9.460000000000001	0	1.120999985933304	0	9.049750214815141	0	0	63.3	8.229000201225279	0	54.86	0	0	0	0	2.21549989938736	19.83399919509888	2.128499996066093	0	41.48999900817871	0	0	21.47600090026856	48.73499794006347	0	0	0	0	0	0	0	0	0	0	0	0	201.21	2.358000030517578	0	0	0	0	30.2004995751381
32474	.7615999870300293	2.067199974060058	751.8828601358414	2.230399948120117	21.95004064712525	0	0	.9887900373458861	.7071999740600585	13.94159980735779	32.62315056362152	.1439100025415421	138.835999982357	0	0	1.88699996471405	0	0	0	23.157	0	0	0	14.3930005645752	0	157.2906817195892	0	9.3302	19.61956016178131	0	12.92999997425079	0	0	0	0	0	0	0	8.4	3.184080004668236	0	60.47666258850097	0	0	0	0	0	0	115.5777321787834
32475	0	0	0	317.6820020294189	0	0	0	32.98399898529053	0	2.816000061035156	21.06149956703186	0	0	0	0	0	0	0	0	0	0	0	0	41.35799957275391	.9	4.95	0	0	0	94.20799804687501	0	0	0	0	0	0	0	0	0	4.320000171661377	0	300.6	0	242.5635104370117	0	0	0	0	184.4960012507439
32476	0	0	183.75	0	0	0	0	0	0	0	4.443359931993484	0	0	0	0	0	0	0	0	498	0	0	0	9.675000000000001	.45	84.23099670410156	49.48914108810425	70.35599999999999	0	0	0	0	0	0	0	0	0	0	0	0	0	0	0	0	0	85.89449604034424	0	0	9.449999999999999
32477	17.86050034761429	48.84299860954284	23.6925	52.8525	67.04784276213645	0	0	0	2.375	11.17200021743774	8.200069874095918	0	0	74.72917794914245	0	32.2572	32.2572	0	0	49.72985	0	0	0	13.11245004768372	0	101.7830008602142	0	0	0	36.5925	12.76799978256226	0	108.186001739502	0	0	0	0	0	0	0	0	0	0	0	0	0	0	0	38.02322031388283
32478	277.3822495782375	49.53199915647507	24.32375	53.95449915647507	85.6653601583004	0	0	15.66218029003143	16.2338400395751	.8363300181269646	.8160000228881836	0	0	0	0	0	0	0	0	0	3.42135	0	0	0	0	64.59350743551254	0	0	0	185.745	31.63134978911877	0	0	0	0	0	0	164.9592466259003	0	0	0	0	0	0	0	0	18.9	0	24.47053950004578
32479	11.42099953651428	534.3540004634857	15.30900046348572	33.77699907302856	66.52500000000001	0	0	0	10.69200023174286	0	3.252000066041947	1.133999980688095	0	0	0	0	0	0	0	0	0	0	0	0	0	117.9545024681091	21.42450061798096	77.29200130462647	0	0	0	0	157.7599975585938	0	0	0	0	0	0	0	0	0	0	0	0	0	11.2035	0	39.13599986076355
32480	3.38965	9.367759882450104	6.078620027303696	988.7010654733658	8.443309882450105	0	0	0	2.095420058774948	0	17.17580963068009	0	358.8	0	212.16	6.93	0	0	0	0	0	0	0	97.51620183749199	0	27.71497014838457	0	471.6800000000001	0	0	26.13600025177002	0	0	0	0	0	0	0	0	0	13.34244971466064	0	0	0	0	111.2159948730469	0	0	50.88393944878578
32481	13.20574965238571	23.32800034761429	11.48175034761429	25.33274930477142	60.24375	0	2.294999939203263	0	8.019000173807145	0	5.730340131425858	0	179.4	0	0	0	0	0	4.920000076293945	0	8.096249878406525	182	0	0	0	150.8677489948273	0	0	0	8.736000213623047	.8335599912643432	17.44399978637695	74.26875	0	0	0	0	0	8.4	0	0	235.4	0	0	0	0	0	0	13.23000007629395
32483	.3520000076293945	.9280000305175782	1.951999969482422	.9919999694824219	0	0	1.76	0	0	7.201000061035156	22.37289982728958	0	538.2	0	0	0	2.752000122070312	0	0	0	0	0	0	134.7781988998413	0	26.98205950956345	0	0	0	252.4702480220795	3.616000061035156	0	0	0	0	0	0	0	0	37.04327963554859	11.70723002967834	187.8728195913315	0	0	0	0	0	.48	19.24800048828125
32484	0	374.3637038009643	13.75269981527329	0	0	0	0	0	0	0	14.64690973745585	1.022399963378906	0	0	0	0	0	0	0	0	0	0	0	82.20933035845755	0	85.20364895248414	0	2.186729900693893	22.07556079444885	0	0	0	0	0	0	0	0	0	0	7.563650158405304	0	0	0	0	0	7.715279678344726	1.156800018310547	0	55.56221868185996
32485	2.834999924898148	7.717500150203705	998.4900001502037	8.347500300407409	0	0	3.15	0	22.15	0	9.044500155448914	5.202079878997802	0	0	0	0	0	0	0	0	0	0	0	144.8774219360351	15.09871951599121	82.89383990707398	0	0	152.6796	356.04	0	0	0	60.31	0	0	0	0	0	0	0	0	0	171.3600048065186	0	0	0	0	359.1557371688843
32487	0	26.46	0	162.5624942779541	0	0	7	14.00207977294922	9.539999999999999	8.446999773979186	5.67	0	0	0	0	0	0	0	0	777.75	0	0	0	0	0	58.53800148010255	0	0	0	50.15500106811523	24.25799962997436	0	0	0	0	0	0	0	0	0	0	0	0	0	0	0	0	2.312000064849853	188.269418347168
32488	0	0	19.1432	0	23.07359999523162	0	0	2.969400112152099	2.027999925613403	4.675280169677734	57.02631961917876	0	0	0	61.3548	10.62600014686584	20.43600059509277	0	0	0	0	0	0	5.236000146865845	0	196.3331218955994	0	7.81784009437561	4.05735990562439	47.49678185119629	60.28911995453834	0	0	0	0	16.92413976860047	0	0	38.67750062942505	3.120800014019013	11.3582	214.2995245391846	0	94.29599853515626	0	0	0	0	94.72125980319977
32489	0	0	340.8	46.43800163269043	18.10000038146973	0	.7680000305175781	20.75799959182739	6.399600015258789	2.849000053405762	18.82589918842316	0	0	0	78.78	0	64.80396282119752	0	0	0	0	0	0	.2079999923706055	1.169000053405762	59.39700005531311	4.68685	0	65.60000076293946	0	3.170759993863106	0	0	0	0	0	0	0	41.30000038146973	0	0	88	0	196.4499969482422	0	0	21.86933992404938	11.4317	52.12351977310181
32490	0	0	8.1774	198.25	0	122.5	4.752000102996826	0	0	14.28	22.96816035015583	.1873799950361252	0	0	0	0	2.748239960289002	0	0	0	0	0	0	0	2.623320079421997	181.1034498855591	.3851700049638748	70.86599903106689	20.32800044059753	244.9439939117432	13.63800004005432	0	0	0	0	11.68399975776672	0	0	11.55	21.08200048446655	0	250.2319943618774	0	0	0	26.9240009689331	0	6.64845	79.40562031402587
32491	0	0	0	4.4225	6.63375	0	0	0	2.54	0	9.090000343322753	0	0	66.95999999999999	0	290.16	58.03199787139892	0	0	0	362.7	0	21.20399973392486	0	0	21.67025042176246	29.71799951553345	67.66425084352494	0	0	10.61399989455938	82.5	0	28.70200048446655	52.23674818754196	0	0	21.84400096893311	0	38.03350168704986	0	284.0182533740997	54.86400096893311	0	8.636000242233276	0	0	0	107.7459992790222
32493	.5565000200271606	1.5225	.7350000000000001	703.1380000400543	0	0	0	0	0	0	15.65111991155148	0	0	174.375	0	0	0	0	0	31.35	0	0	0	38.23639957275391	.6375999999999999	35.86630040817261	11.8	86.24100137710572	0	0	1.952999939918518	0	0	0	0	0	0	0	0	.1200000047683716	0	42.39800050735474	0	0	0	25.53600101470947	0	0	62.91809922180176
32494	0	0	0	896.1780067443847	36.33000000000001	0	0	0	0	0	13.49699989318848	0	0	0	0	0	0	0	0	0	0	0	0	22.00799957275391	0	40.79549901008606	0	167.6369960403442	0	39.12300092697144	7.533000057935714	0	0	19.92599953651428	11.29950023174286	0	7.006500123739243	0	19.4625	10.8719998472929	0	19.98149950504303	0	0	0	0	0	4.468999843597412	179.5164977121353
32495	0	0	0	0	1.102679970788956	0	0	42.66674873828887	0	36.52950047492981	65.32202886772156	0	0	0	0	0	0	549.12	0	0	0	0	0	18.53115	0	132.2550043773651	0	0	0	262.7257442522049	14.6579998755455	0	96.79800155639649	0	38.36700126171112	0	4.41	101.8709974765778	19.40399971961975	0	0	0	0	668.2837487548829	0	0	0	0	26.46
32497	0	0	0	350.75	64.88	0	0	0	4.77	0	3.060000133514404	0	0	488.25	0	0	43.5997513961792	0	0	0	0	95.44443784561157	0	0	0	119.2349983978271	0	175.4180577713013	0	0	25.5	0	0	0	0	0	0	274.2999877929688	0	0	0	0	0	0	0	0	0	0	123.0951183442354
32498	0	0	0	0	5.832090258693694	0	0	0	0	33.77186948261261	49.21599896907806	0	0	219.054	0	62.66272101287841	0	0	0	0	0	0	448.1977681030273	0	0	199.5119373630524	0	212.1	0	0	0	0	0	0	0	0	15.11999959945679	0	0	0	0	32.33999919891357	0	692.2280297851563	0	0	0	0	349.4995857931137
32499	0	0	0	0	0	0	0	0	1.152	19.84608035049439	4.777759824752807	0	0	0	0	0	0	0	0	0	43.73487859802245	0	0	13.59824017524719	0	26.46143929901123	40.896	0	0	321.2124856079101	3.6752	0	0	0	0	0	0	0	0	0	0	0	0	0	0	0	0	0	94.78159829635621
32501	0	0	0	0	0	0	0	0	1.805999969244003	10.20600018024445	19.60195942373276	0	0	0	0	0	0	0	0	577.68	22.49099927902222	0	0	51.19029954004287	0	16.61679963951111	92.98091885223388	0	121.2429959869385	165.1860028839111	280.5116014038086	0	0	21.93	17.15700024604797	0	0	72.30379950790405	0	15.34487971305847	0	10.52	41.925	0	6.707999753952026	0	0	0	137.8000988035202
32503	5.650000071525573	625.4200002193451	7.479999780654907	16.64000015258789	0	0	0	0	0	22.8651003332138	16.96500008761883	0	74.59109905624389	0	0	0	0	0	0	0	0	0	0	45.86779942119122	0	159.853400138855	42.42075093269348	227.1655943271637	47.69999885559081	0	189.6519977664948	0	48.39900077819824	0	9.172990301656723	6.009889924585819	0	26.57003879337311	0	16.13180969834328	0	36.05933879337311	62.94568879337311	209.8623719470978	18.02966939668655	52.58399761199951	0	0	59.88150061035157
32504	0	0	27.10239050264358	0	90.39366262092589	0	0	0	0	12.36590003814697	6.981050041007996	0	0	0	0	0	0	0	0	0	0	0	0	0	0	144.7998194982529	0	93.65630102233887	59.98074247102737	0	7.62	0	0	0	0	0	0	0	0	14.94454993944168	0	274.0198999992371	0	0	0	4.032249939441681	0	0	68.16600038242341
32506	0	366	0	0	48	0	9.460000000000001	0	0	5.880599773406982	30.88655860824585	1.070999981760979	0	0	0	0	0	0	0	715.88	0	0	0	0	0	45.90480045318603	20.23425058364868	0	0	0	10.51379988670349	0	0	0	0	0	0	0	0	0	0	0	0	346.5770846160889	0	0	0	2.019600056648254	143.2712469921112
32508	10.64700044631958	0	0	0	0	0	0	0	1.167250038385391	0	16.13400033950806	0	0	0	0	0	0	0	0	766.475	0	0	0	0	0	143.7580019378662	0	0	0	0	39.19499888420105	0	0	0	0	0	0	0	0	0	25.6875	49.50000000000001	0	56.30974754333496	0	0	0	0	100.6737510609627
32509	2.848320042443276	7.654860339546204	18.39695960912704	8.366939660453797	0	0	.2887699917793273	.2327400041103363	10.5031801697731	14.41962067909241	18.01392032012939	0	0	0	0	0	0	0	0	0	0	0	0	0	0	36.92022096595765	89.36111863098145	0	0	139.7862813690186	120.8309	0	0	0	0	0	0	35.52911863098144	50.5365	12.20192034225464	0	0	0	0	0	0	0	0	146.6351909255982
32511	0	609.829997253418	0	0	1.333000059127808	52.56296097335815	0	0	4.303999980688095	9.28224988937378	16.63299954235554	0	0	0	92.04000000000001	4.082560060834885	0	241.2672	0	0	0	0	0	11.68439997901916	3.390099999999999	88.45050086498262	127.2904995250702	50.54849996566772	2.949750040769577	9.61875	30.8325	7.865999836921692	10.91399980545044	0	0	0	0	23.0325	0	16.11461988306046	7.695	24.68560030899047	45.92700061798096	49.11249923706055	0	0	24.79049991989136	0	83.11807962281704
32513	4.255999946594238	713.1479995727539	5.711999893188477	12.65600021362305	0	0	0	0	0	0	7.952000160217285	0	0	0	0	0	0	0	263.04	403	0	0	0	117.8553785331726	0	10.41600021362305	6.57945	0	0	59.65368167324066	180.4320068359375	0	0	0	47.81066832675933	0	0	0	0	5.702189790844917	0	22.80875916337967	0	197.8221233070373	0	55.60799743652344	0	0	10.44399978637695
32514	5.896530104136467	16.16086020827293	7.862039791727065	17.4712	85.05	0	0	.1771400049686432	5.678139791727065	0	17.11140988223553	0	0	32.66	0	.44375	0	0	0	0	0	0	0	0	0	39.0788	80.78748804731369	407.277481842041	69.44801833381652	26.20800064086914	303.4428883949279	52.33199935913085	14.7266	0	0	12.7575	0	20.617240401268	16.8	64.34342054824829	12.93974982619286	218.3300900049686	0	0	0	0	0	0	38.90047002391815
32515	13.23699959278107	36.40174837112427	32.66050040721893	39.39075162887573	0	0	0	0	6.473999762535095	0	50.53700047492981	0	0	0	0	0	65.23800189971924	0	0	1299.8	25.33575087070465	0	0	1.147679969596863	13.549	82.15699932098389	0	218.9727949066162	0	128	33.8639997625351	0	0	0	0	0	0	0	0	1.440000057220459	0	100.2	0	0	0	0	0	0	260.7416927406311
32517	0	0	0	0	85.05	0	14.2	15	4.691999912261963	0	49.07385098562241	0	0	0	0	200.34	0	0	0	0	0	0	0	0	0	83.27500102996827	0	0	44.1	26.20800064086914	217.0649999475479	52.33199935913085	0	0	0	0	0	0	57.75	31.95015	0	0	0	332.4876962905884	0	0	0	0	125.5218998036385
32518	0	0	0	122.2079965209961	69.83999755859375	160	0	0	0	64.46639890193939	25.26200057506561	0	282.5928080749512	0	0	0	0	0	0	0	0	0	0	0	0	248.2055959701538	.912000013589859	0	66.55999755859375	80.26199775695801	1.617000035047531	0	0	0	0	0	2.205	0	43.622001080513	0	0	51.52000122070312	0	0	0	0	0	0	278.0463987522126
32519	3.662110104823113	497.9021798118115	7.782260038304329	175.4498231254578	32.13000040054322	0	0	0	17.00089039068222	11.81459003508091	44.02452923865318	3.277280048835278	119.6	0	0	13.86	0	0	0	81.375	0	0	20.49011936645508	71.51840137329101	3.0376	81.80972048053742	1.590409980678558	86.70133933868408	27.4449	0	73.51035093626976	0	0	0	0	.7091000000000002	0	0	0	25.82762002091408	36.83923159251213	81.76304999999999	0	198.3063085327149	0	2.2631	3.456	0	234.3999867231846
32520	4.711999940872192	12.89599952697754	31.67226001338959	14.01200023651123	165.5293492370606	0	0	0	4.340000000000001	6.8706	31.89319953651428	0	0	0	0	0	0	0	0	747	0	0	0	.6800000190734863	0	193.9995990058899	0	159.091952573967	13.28316043682099	0	207.0359925079346	0	0	0	0	0	0	0	0	14.79694979138374	0	489.2440836921692	0	165.0179974365234	0	0	0	0	73.33873991067409
32522	0	0	6.18435	349.1249942779541	21.9888	0	0	0	0	5.909490262126923	15.97050029754639	0	0	0	0	0	0	0	0	0	0	0	0	0	0	107.3954610485077	0	10.85697013106346	27.37063034005165	82.9919962310791	0	0	0	0	0	0	0	0	12.35	3.435750000000001	0	121.7401591640472	0	0	0	0	0	0	81.15725034594536
32523	2.834999924898148	7.717500150203705	14.9100001502037	12.95124042720795	2.519999933242798	0	3.15	38.72221023540497	3.15	5.879999732971192	80.84164910354613	0	0	0	0	0	0	0	0	0	0	0	0	0	0	84.1790002822876	15.84	324.7199862670898	0	0	4.186999924182892	0	0	0	0	0	0	0	80.94600054931641	5.979260098385811	8.864000244140625	266.9760107421875	0	171.3600048065186	0	0	0	0	495.0536091075898
32524	122	0	0	0	35.80345898075104	0	0	0	0	9.61883974518776	1.872000074386597	0	0	510.2447903594971	0	49.08800079345703	70.76159879493713	398.86	0	664.653580718994	17.05860030126572	0	474.865974610424	21.36225	0	136.8612646720886	0	0	25.11585898075104	0	0	0	0	0	0	0	0	0	0	5.61098974518776	0	114.6245140769959	0	0	0	0	25.2	0	31.5737498512268
32526	0	0	0	0	1.102679970788956	0	0	37.82	0	0	20.94297013969421	0	0	183.9551947631836	322.14	0	38.43839934539795	0	0	361.0463895263671	9.266400163650513	0	5.834400163650512	18.53115	0	0	0	0	0	0	0	0	0	0	0	0	0	389.3	0	0	0	0	0	243.5743859741211	0	0	0	0	16.46449939608574
32527	0	899.75	37.57050075531006	0	0	0	0	0	0	0	31.22589953842164	0	0	0	0	0	83.71944141311646	0	0	0	0	0	0	0	0	93.14677984313964	0	0	0	96.52800000000001	0	0	0	0	0	0	0	0	0	0	0	5.221999893188477	0	35.98649848937988	0	2.90560009765625	0	0	65.89338909740448
32528	0	0	10.44000034332275	0	24	0	0	0	0	33.85100078582764	14.62836985254288	0	0	0	0	0	2.846999950408936	0	0	0	0	0	0	0	2.171000099182129	75.43499950408935	0	0	286.2756	394.2	10.8	0	0	0	0	0	0	0	0	1.440000057220459	0	129.3424894039154	0	294.640132611084	0	0	0	0	310.1343233671188
32529	4.875	13.06499962806702	12.69900011301041	14.23500037193298	72	0	0	0	0	30.56399991035461	90.82600350141524	.456	0	0	0	0	0	0	0	163.4025	0	0	0	0	0	136.4740003395081	0	267.2079959869384	0	288.9360012817382	167.6530056762695	104.6639987182617	0	0	0	0	0	0	14.448	0	0	110.355	0	0	0	0	0	1.156000032424927	208.1835525984764
32530	4.128000183105469	0	253.58	13.8167603805542	0	0	0	6.185119809722901	7.584000091552735	0	0	0	0	0	206.1359985351563	0	0	0	0	0	0	0	0	0	0	22.05750054359436	14.43824964523315	75.28255824890137	0	0	19.2959994506836	0	0	0	0	0	0	0	0	0	0	0	0	164.6400032043457	0	0	0	0	45.87083089075089
32531	3.008280119538307	12.03312047815323	22.5621	9.275530119538308	12.28381023907661	0	23.56485904369354	0	0	0	0	0	0	0	0	0	0	0	0	0	0	0	0	0	0	69.94250904369355	0	175.8079959106445	0	0	0	0	0	36.08	30.8	0	0	0	0	0	0	0	0	0	31.35	0	0	0	0
32532	5.710499768257141	15.55200023174286	7.654500231742858	665.3884919071197	21.2625	0	0	7.307999839782715	9.252000195980074	0	12.27	0	0	0	0	0	60.69	0	0	248	0	0	111.3335965576172	0	0	117.3404995536804	0	0	13.65	47.13600021362305	19.57199935913086	17.44399978637695	0	0	0	0	0	0	0	.4320000171661377	0	30.06	0	85.56000366210937	0	0	0	0	120.4512019262314
32534	23.32800092697144	64.39500000000001	47.37860933189391	749.9802647712708	165.6498600383758	0	0	48.12761854133606	14.58	22.83559993896484	43.86437055134773	0	0	0	184.08	127.2	0	0	0	166.435998840332	4.635999927520752	0	0	4.892189862370491	102.6550037384033	247.9319133727074	0	14.9292	7.871760258865357	165.0637242210388	236.0167049869537	0	37.58167049913406	30.83135	36.90812956190109	22.15474987792969	0	0	0	56.50650905895233	24.02719040555954	422.800688130188	0	0	0	0	0	0	225.3931602178812
32537	0	586.2842358276366	66.81055000000001	212.7390381774903	43.1024	0	0	66.42199836730957	0	28.70476983098984	0	0	0	0	0	0	0	0	0	0	0	0	0	1.023879962444305	36.6234	152.9105825054169	0	21.28181025691032	11.04498974308967	0	17.52299981117248	49.3425	0	0	0	0	0	0	0	6.73475	0	137.9276820552826	0	0	0	0	0	3.366000094413757	185.1505034250736
32538	0	0	0	78.28574215621948	0	0	0	35.04487892189026	0	1.654289936256409	17.51317995693684	0	139.673116595459	0	0	0	0	0	0	0	0	0	0	0	0	61.45491207180024	0	0	0	0	2.957669968128204	0	0	0	0	0	0	0	0	0	0	0	0	73.66874885559082	0	0	0	.5681400159358978	75.15681176357269
32539	0	0	46.85928162002563	33.13199920654297	2.559239932203293	0	.8640000343322755	0	18.04449994325638	1.89	54.88651942138672	1.36	0	0	0	0	0	0	0	90.49024077949524	0	0	0	43.24344999141693	0	50.47800102233887	40.17599876403808	143.5319975280762	0	51.2	227.147996931076	0	0	0	0	0	0	105.6239950561524	0	46.40275122106075	0	49.89599876403809	0	241.1450103759766	0	0	2.754000034332275	0	190.3860194824219
32540	0	0	11.76	0	0	0	2.304000091552735	0	3.312000045776367	5.04	9.407999572753907	0	0	0	0	0	0	0	0	159.15	512	0	0	.6239999771118163	0	29.72400047510862	0	103.225501742363	0	0	6.527999954223633	0	0	0	48.87224912881852	0	0	79.01774651527406	0	36.99675174236297	0	0	0	282.2067517757416	0	0	0	0	50.53199853897095
32542	0	0	3.6	274.5	35.38799949645996	0	0	0	1.559999942779541	0	11.94900013256073	3.338999943137169	0	0	0	0	488.5170004577637	0	0	0	0	0	0	0	0	72.89199813842772	63.0832518196106	65.20800201416016	28	0	8.380499942779542	0	0	0	0	0	4.355999937057495	0	0	1.452000031471252	0	16.63200050354004	0	0	0	0	0	0	126.4751484255791
32543	0	0	0	0	1.259999966621399	0	14.2	1.48470005607605	0	0	21.28649978256226	0	0	0	0	0	0	0	0	529.12	0	0	0	21.175	0	32.65599960327148	0	0	0	0	0	0	0	0	0	0	0	0	0	.3234000070095062	0	0	0	205.4080039978027	0	0	22.3965	0	24.65600004959106
32544	3.079040045881272	22.18232040779591	24.1327598575592	255.1917000814915	6	0	8.535999832153319	0	9.057700325965881	0	40.08953903498649	0	0	69.3	0	19.82400032043457	0	0	0	31.287	0	0	141.7920025634766	51.1711290588379	0	52.23643113517761	0	3.864000053405761	21.72799957275391	0	41.34980920562744	0	0	0	0	0	0	0	0	0	0	0	0	73.66874885559082	0	0	0	0	184.7291182118416
32548	3.15	328.8599997997284	4.2	9.240000200271608	0	0	0	8.067600142478943	37.52599988460541	14.50799955368042	27.72899997711182	0	0	0	184.08	0	0	218.88	0	0	0	0	0	0	0	59.184	0	0	0	0	400.5156008548737	174.15	0	0	63.03180113983154	0	0	0	0	0	0	0	0	566.3850064086914	26.70500106811523	0	0	0	63.19360237121582
32550	17.2935003054142	536.9317349683761	95.15325061082841	222.0082544565201	12.75	0	0	102.1380009460449	23.65	1.972000017166138	39.19143956551552	0	0	0	0	0	920.6080000000001	0	0	527	0	0	0	3.2625	0	177.3289978790283	0	100.09599609375	9.6075	0	90.7105	0	202.1298951133728	0	45.2538	9.984239735507964	55.7651700330615	33.00345894203186	0	35.95407990241051	0	92.7	303.58	57.3247487783432	0	0	16.8	0	124.9472916006088
32552	11.73099952697754	31.94400042533875	19.89500059127808	34.68699911117554	68.985	0	0	0	10.69200023174286	13.70200029373169	7.046000020503998	0	0	0	0	0	0	0	0	111.4785	0	0	0	0	0	111.4280014610291	0	122.0939971160889	0	157.68	6.480000038146972	0	0	0	0	0	5.103000090122223	0	14.175	6.236999909877777	0	14.55299963951111	0	0	107.2399978637695	0	0	0	86.08016804056169
32553	0	183	0	584.3754594139099	0	0	0	118.6346726465225	0	.6550000190734863	12.6908202013731	0	0	0	184.08	0	0	0	0	0	305.5	0	0	0	0	122.8369391170502	12.5375	82.27183736267089	0	0	177.1975793828964	0	0	0	10.02472032966614	6.567919917583465	0	29.03711868133545	0	17.62967967033386	0	39.40751868133545	68.79031868133545	322.918847555542	19.70375934066773	0	0	0	256.852351033783
32555	1.889999949932099	160.2915400030613	15.94627019178867	389.2051201517343	26.25	0	12.55300014019012	0	17.97924038829803	16.47075053405762	0	0	0	0	0	87.98	0	0	0	31.35	0	0	0	18.48782997221947	0	199.6429445868969	15.5820005607605	1.631279972219467	21	153.1600021362304	54.98068077659607	0	0	0	0	0	0	0	0	0	0	0	0	114.2400032043457	0	0	0	0	76.8670184261322
32556	0	0	4.802000093460083	0	21	0	0	0	5.022209976315498	0	5.407269887924194	0	0	0	0	0	0	0	0	0	0	0	0	0	0	47.23799884796142	10.38800037384033	57.1648	0	159.0892012588501	0	0	58.23765	0	0	0	0	0	75.79949999999999	0	0	67.65000000000001	0	0	0	0	0	0	9.808999842643738
32558	14.71950014591217	87.19720784740448	133.711057564354	16.88849953651428	39.6809	0	0	6.39	5.34600011587143	0	17.46992008943558	0	0	0	0	0	0	0	0	0	340.2	0	0	0	0	102.5198418003082	0	0	13.77	0	33.16499905586242	0	0	0	0	0	0	0	0	0	0	54.9263	0	120.5725051879883	0	0	0	0	148.3150580651998
32559	716.75	0	0	0	0	0	0	0	0	2.639000053405762	5.419000225067139	0	137.8	0	0	0	1.532999973297119	0	0	902.62	0	0	0	42.75595950088501	32.48030005340576	24.36100025177002	0	0	0	166.1379974365234	0	34.88799957275391	0	0	0	0	0	0	16.8	0	0	0	0	128.135	0	0	0	0	57.96089948196411
32560	0	610	0	0	42.48	0	0	28.75	0	0	24.03769987535477	0	0	0	212.16	0	157.04	0	0	0	0	0	0	52.57850032424926	3.272499918937684	26.46000022888184	3.357500040531159	102.049499912262	18.70350017547607	4.368000106811524	0	8.721999893188476	0	0	0	0	0	0	45.675	0	0	88	0	0	0	0	0	3.782499837875366	12.91249961853027
32561	2.859220119857788	122	9.8964	30.44479913330078	35.1872	0	0	1.483690056037903	2.912129964089393	9.456560419464109	13.00121010570526	0	0	0	0	0	0	0	0	0	0	0	0	8.640000000000001	0	111.0518421931982	.2272000033855438	17.37368020973205	9.016719790267944	0	10.52569970035553	0	0	0	2.183990071821213	4.066740071821213	0	0	0	11.16818993518353	0	130.8993711032867	13.17925	0	0	0	0	0	10.81198011507988
32562	827.2867500668765	10.51875	5.189250066876411	60.25250107526779	46.16934031972885	0	0	21.82399932861328	9.460000000000001	9.9451198097229	.3200000047683716	0	68.90000000000001	85.8	0	24.54400039672852	0	0	0	0	0	67.60000000000001	175.5520031738281	0	0	62.45343887557983	0	77.29200130462647	22.86074892997742	67.20099999999999	167.1780010700226	0	0	0	0	0	0	0	15.88499965667725	.1800000071525574	0	12.525	0	0	0	0	0	0	54.12819025216103
32563	0	0	0	364.5389989089966	44.72	104.96	1.782859964942932	36.4293795665741	0	0	26.67817968559265	0	0	0	0	8.192000122070313	62.40000000000001	0	0	0	0	0	0	37.33319956655502	9.5625	7.15	0	36.93074953079223	0	0	0	0	0	0	67.2	0	0	0	3.612	.6463600140094757	0	2.068	0	0	0	0	0	0	93.0784506814003
32564	3.21300009727478	0	4.283999805450439	0	56.7	0	8.244999837875366	0	0	0	48.46880006361008	0	0	0	0	0	0	0	0	0	0	0	0	0	0	103.4340018081665	0	0	126	91.78560154724121	5.023199947357178	52.33199935913085	0	0	0	0	0	0	16.8	0	0	24.75	0	0	0	0	0	0	408.7589983606339
32565	37.89099841117859	217.6219988250732	434.7660002994538	169.0820776977539	76.30199907302855	0	0	0	0	0	20.80400033378601	0	0	0	0	8.619000148773193	12.32	0	0	310	0	64.89599853515625	0	7.768800226211547	28.48999994277954	145.2464018325805	2.37000002861023	0	93.79799629211426	186.5760028076172	17.73900004386902	0	0	85.38000183105468	0	0	0	0	86.625	0	0	0	0	0	0	0	0	4.19599983215332	45.86800018296242
32566	0	0	0	0	28.35	0	0	0	0	17.5053995847702	3.6255	0	66.0558018875122	0	0	0	685.4639999999999	0	0	0	0	0	0	28.6375	4.494999861717224	125.8390989303589	3.625	0	56	250.6080097961426	.2205	52.33199935913085	0	0	14.73191978302002	0	0	26.1648	8.4	11.1	0	0	42.31872086791993	0	10.46591978302002	1.251360027122498	0	0	39.93480029964447
32568	0	257.4687452316284	0	0	0	0	0	0	0	0	15.82547990374565	0	0	136.16	106.08	1.85	0	458.64	0	0	0	0	0	1.3875	16.3725	33.96575061035156	0	0	0	64	106.1279986572266	0	0	0	0	0	0	0	0	.1200000047683716	0	8.35	0	59.57700256347657	0	0	0	0	33.7427493238449
32569	0	213.5	12.76199995994568	0	34.56	0	1.955500068664551	0	4.845339984846115	3.78	12.79805981488228	.0600000023841858	0	74.04814999999999	0	13.07672979660034	0	0	0	69.4695	0	0	0	8.327999830245972	0	36.18450114369392	35.9331	23.625	84	0	4.895999965667725	0	41.82333920822143	0	0	12.14225980205536	0	42.43780036048889	0	19.81701960411072	0	0	0	39.31199855804443	0	0	0	14.99500000238419	130.6605905524254
32570	3.358719981765748	14.40811988554001	9.646800012874603	10.03792007293701	0	0	2.1	0	11.65545983958244	4.272640063667298	.8960000133514405	0	0	0	0	0	0	0	0	0	0	0	0	0	0	32.5505406124115	17.5299	0	258.3959944152832	0	8.945840063667298	162.1099960327148	0	0	7.610399871826172	0	0	0	0	0	0	0	0	114.2400032043457	0	0	0	0	37.9787206161499
32572	.4614999830722809	1.277999966144562	11.22699986457825	1.384500033855438	56.7	0	0	0	6.991499854922294	12.73687987565994	7.38475987970829	.1768899925231933	15.85446045303345	0	184.08	65.54719999999999	.5525000154972076	0	0	0	0	0	0	25.15199951171875	0	72.50201940727234	0	0	55.08000000000001	18.19300030708313	13.94699961960316	0	0	0	0	7.808499846458434	0	16.695	131.5600004196167	27.26500039100647	34.48650094985962	172.5570075988769	0	0	0	0	0	0	57.59545959405899
32573	11.0009996509552	14.11499950170517	7.754999907016754	15.33700023651123	0	0	0	0	42.33249967575073	6.245999870300293	16.47937951183319	1.415119940185547	0	0	0	0	0	0	0	0	41.80894046134949	0	0	0	0	103.1850017642975	0	38.07	0	214.1760028076172	210.2279924190044	0	363.3120037078858	191.0264963150024	0	0	0	0	0	.4100200129032135	0	65.18509952316285	0	71.12888304443359	0	0	0	0	267.6798568950654
32575	2.7375	239.7140959825516	6.621499992609024	7.993500208854676	19.91	0	0	0	4.83	4.598999791145325	4.862999914884568	0	0	0	0	0	47.46000213623047	0	0	0	0	0	0	0	0	40.53099940299987	0	0	0	109.8860014343262	78.89150338649749	0	0	196.3740042114258	0	0	0	0	0	0	0	0	0	35.36099945068359	0	0	10.46499986648559	8.574999999999999	32.76240000915527
32577	2.324999928474426	6.450000286102294	3.149999856948853	6.975000143051148	13.5	0	0	0	2.25	0	5.320000076293945	2.830239880371094	0	0	0	0	0	218.88	0	0	0	0	0	0	0	36.6	0	0	0	135.24	101.6249971389771	226.8	0	0	186.12	0	0	0	0	0	0	11.93599975585938	0	0	0	0	38.325	0	93.74484848699569
32578	4.711999940872192	241.6459995269775	6.323999881744385	14.01200023651123	24.78	139.4	0	0	4.340000000000001	0	25.54211993761063	0	0	0	0	10.88000016212463	0	401.31	0	0	0	0	0	1.19525	0	80.99203038711548	0	114.3419972991943	0	0	199.5159924316406	0	37.23021052894592	0	0	5.615730264472962	10.25607015051842	0	13.275	13.25930978336334	.8319600330591201	13.62899966239929	0	120.5725051879883	0	0	0	0	44.97607042660714
32580	0	567.3327707015991	376.1750001096726	80.03399940490722	89.92	0	0	27.99899991989136	0	7.133999769687652	13.72799960374832	10.31324981719256	0	0	0	0	0	0	0	81.375	0	0	0	33.54749879837036	4.252500075101852	112.2480012321472	4.173750150203705	0	0	17.69040043258667	32.63999935150147	111.2601029853821	59.97599922180176	0	0	0	0	0	23.52	0	45.445	28.4479995727539	145.9422	0	0	0	14.23799978256226	1.156000032424927	209.2339689455986
32581	3.44625	322.0027499592304	4.455	1.881000040769577	0	127.2	0	0	3.222499921917915	0	6.780000114440917	0	0	0	0	0	15.72000045776367	0	0	403	0	0	0	0	0	23.56592981190682	63.52748875541687	28.30049869537354	0	2.288999961018562	12.64874994277954	0	0	0	0	0	61.285	151.1124973297119	61.362	17.82900016307831	0	147.4915006523132	0	0	0	0	0	0	62.83586976611614
32583	0	0	1.334000043869019	0	3.499340155220031	0	0	0	0	20.26361968955993	12.20364008169174	0	0	0	0	0	12.62799970626831	270.48	0	1089.38	0	0	0	0	26.79599941253662	57.67043937911987	0	0	0	46.6440007019043	1.656000010967255	0	0	0	0	0	45.9689	0	191.2995	0	68.17360000000001	111.375	0	0	0	43.86948061752319	0	0	159.7702218837738
32585	.132599995136261	8.4	0	320.25	81.615749335289	0	0	0	0	0	20.53181984252929	0	0	0	184.08	0	0	0	0	0	0	0	0	0	0	76.41124918937683	0	0	0	51.66	4.007499923706055	0	0	0	0	0	15.3264	0	36.099	0	0	162.927002658844	0	141.5095660888672	0	0	0	0	17.13424984318018
32586	0	0	0	80.21600112915038	0	0	28.38	0	0	0	3.159350020503998	0	20.319	0	0	20.14	0	0	220.1350001525879	0	0	0	0	0	0	50.10500087738038	43.99	53.46000089645386	10.86399978637695	153.7987438201904	0	0	0	48.9	0	0	0	0	0	5.550000000000001	0	0	0	0	0	0	0	4.032999858856201	41.55708062000275
32588	0	0	245	0	116.0020013237	0	0	0	0	0	46.80427003114224	0	0	46	46.02	.625	0	0	0	50.9445	221.3090052032471	0	0	88.13399925231934	.5844	81.88431920518875	39.5182895163536	64.46219867062568	0	0	74.93199945449828	0	0	0	18.11994957852363	9.568300000000001	0	12.37459978926182	0	48.65600068998337	138.9346123420238	520.2858306779623	0	65.85054831409454	5.745349789261818	84.39375	0	1.1688	92.82794004068374
32589	0	0	37.8	60.0297	88.86246947355269	0	3.28020007109642	9.834299913883207	0	2.572019962835312	62.54350059509278	0	0	0	0	0	0	0	0	0	0	0	0	0	0	151.6829200178146	0	0	0	81.40859772491454	34.61462959384918	0	0	82.60140227508545	0	0	0	0	0	.3234000070095062	0	151.4419226745605	0	0	0	0	0	0	246.5992479749322
32590	0	34.41303008481264	0	4.268760169625283	0	0	0	0	14.31	15.00794970245361	2.653759969568252	1.007999982833862	0	13.8875	9.750000238418579	2.452499961853027	8.125	0	0	114.15	54.43749904632568	0	11.74999952316284	0	0	82.34591033859253	19.0440005493164	44.8643607872963	13.16201016962528	0	20.27661016962529	0	0	0	0	0	0	0	0	8.541360339403154	0	315.799699143982	0	218.1433997192383	0	0	12.6	0	72.85656916468145
32591	5.670000064373016	5.145000100135803	11.7199999332428	5.565000200271606	.1868399950504303	0	2.1	0	2.1	9.620000123977661	14.90645985031128	3	0	0	0	0	0	0	0	0	0	0	0	0	0	48.10000066757202	0	0	0	172.8	4.564820047140121	0	0	0	2.5648	0	0	0	20.454	3.6963	0	0	0	114.2400032043457	0	0	11.76399948120117	0	42.95199968338012
32592	259.25	0	2	0	0	0	0	0	0	0	34.86416024799347	0	0	0	0	0	0	0	0	0	0	0	0	50.36113933525085	0	95.45999908447266	0	39.2760206741333	0	0	4.299999952316284	0	0	0	0	0	0	0	0	0	0	0	0	128.9104879974365	0	0	0	0	79.36402228431703
32593	0	0	0	455.7539931488037	0	0	0	12.64799961090088	0	0	.3478200075387955	0	0	0	0	0	0	0	0	404.62	0	0	0	27.89038928260803	0	0	0	0	10.55042012786865	22.75	0	0	0	0	0	0	0	0	3.612	3.003569903087616	0	19.95	0	0	0	5.786459758758545	0	0	52.0869988822937
32594	244	1.461599933624268	7.248000198364257	331.3532012996674	169.1479407561064	0	2.36	0	7.864800132751464	8.007999820709228	56.03072015666962	0	1.188000025749206	0	24.63840106201172	1.403999948501587	0	0	0	18.6	0	0	0	0	0	155.2463969726562	0	11.44	6.032000198364258	83.50500106811523	17.8796700206995	87.21999893188476	0	0	0	0	0	0	77.60550000000001	4.24894001493454	0	126.5820031738281	0	81.2820034790039	0	0	38.325	0	99.4470787109852
32596	2.834999924898148	7.717500150203705	3.780000150203705	33.24550075054169	0	0	3.15	11.15099977493286	11.65	.9600000381469727	13.16639986076355	0	0	0	0	0	0	0	0	0	0	0	0	1.194329972219467	0	58.43033144469261	0	1.631279972219467	72.8	0	33.70500016212463	0	0	0	0	0	0	0	0	0	0	0	0	171.3600048065186	0	22.50282101287842	0	8.5	163.105998082161
32597	0	0	7.533750200271607	0	45.19	0	0	0	.2956800064086914	3.344999885559082	16.59911987550259	0	137.8	0	0	0	0	0	0	0	0	0	0	48.06359994277954	0	57.36500061035157	0	0	80.56125040054322	0	2.565000057220459	0	0	0	0	0	0	0	28.875	33.83487004823684	48.96036895294189	81.125	0	0	0	69.44849710464477	0	0	37.05699993133545
32598	0	0	0	0	353.8239991855621	0	18.92	57.5	0	0	32.98636001400948	0	0	0	0	0	0	0	0	1492.8	0	0	0	69.17400325775147	0	57.12	0	202.3980065155029	0	0	0	0	0	0	0	0	7.21	0	160.5519934844971	111.375631295681	88.93912709846495	218.4323428497314	0	0	0	81.02507662200927	0	0	16.60799926757813
32599	0	0	0	0	0	0	0	0	0	0	7.429999959468842	0	0	0	0	0	0	0	0	0	0	0	0	12.57599975585937	0	60.25699926376343	0	25.76400043487549	18.46800086975098	76.16699787139892	0	0	0	0	0	0	28.17900106430054	0	29.01599893569946	33.04200053691864	0	43.50400106430053	0	0	0	0	0	0	135.8489987492561
32600	64.99916134624482	850.3091655378341	92.02129037046433	193.7943927181244	7.06	0	2.138499978780747	0	2.808899926900863	13.26	16.38475979058742	0	0	0	125.72725	69.03569174404144	0	0	263.04	0	8.255000000000001	0	113.24	35.62199966430664	42.36354039793014	67.04140060424805	13.20399972915649	107.5300580078125	0	96.21380086975097	14.416	0	0	0	7.7056	0	21.63	26.40599876403809	86.625	30.18958031463623	9.581430263900756	64.40574180221557	0	94.33225097656249	0	11.5765795173645	0	6.497599899291992	87.33376062893868
32601	6.090000200271607	26.76000020027161	7.979999899864196	17.85	1.259999966621399	0	24.5900001001358	0	5.670000100135804	0	15.60299968481064	0	0	0	0	0	0	0	0	0	0	0	0	21.175	0	62.92100032806396	0	30.05725095748901	0	0	0	0	0	0	0	5.522000119686127	0	0	0	6.651500239372253	0	65.32274904251099	218.94	143.6400032043457	0	0	16.8	0	25.4009997344017
32604	0	213.5	30.67909958791733	0	21	0	0	0	0	3.110999870300293	17.10399958610535	0	1.188000025749206	0	0	65.00399994850159	0	0	0	0	0	0	0	0	0	95.90999881744386	0	40.07314127655029	28	0	0	0	0	0	0	7.362080159568786	0	0	0	8.867960319137573	0	87.09005872344972	0	23.58000030517578	0	0	0	0	83.0762787747383
32605	0	0	0	0	21	0	0	3.4	3.2	2.111999969482422	44.01879933700562	0	0	0	0	0	22.59199951171875	110.67	0	0	0	0	0	0	0	72.87399864196777	0	126.5880686101913	16.34	0	.8811	0	0	0	0	16.75917965254784	0	0	0	30.23939069490433	0	290.0066744407654	0	524.7638209228517	0	38.61898138980865	0	0	272.7253855385781
32606	0	0	0	804.5592699157714	1.007999973297119	0	4.26799991607666	0	0	9.549880096554755	26.39949949407578	0	0	61.54363831100464	0	26.5656	26.5656	0	0	40.9553	0	0	0	37.59550060987472	5.582499861717224	80.86000005674362	37.51842968292236	219.7599948883057	139.4940030670166	212.4933010950089	0	0	0	0	0	14.1743	0	0	0	11.74442038621902	14.37678980689049	193.5804369102478	0	0	0	27.145	8.721000108718872	6.452499723434448	273.0927382477761
32609	0	0	0	0	168.5439979553223	0	0	0	0	16.43199952602387	12.6470000743866	0	0	0	0	0	0	0	0	0	0	0	0	0	0	164.4280046844482	0	9.522000131607054	53.54399894714355	0	0	0	0	0	0	0	0	0	0	96.50699897766114	66.46399795532227	333.3920040893555	0	156.4610029602051	0	0	0	0	194.2757975735665
32610	4.90215	13.3992096883297	22.3762	79.84334940490723	110.24365	0	0	30.49	9.477490311670303	15.99400065898895	4.176000137329102	0	0	0	0	0	9.177999801635742	135.24	0	0	0	0	0	0	0	167.992002363205	0	159.1856228290558	14.43199966430664	184.7520043945312	0	0	0	0	0	0	0	0	0	37.2324693766594	0	180.2240026855469	0	144.7768275066376	0	0	0	9.359999999999999	219.7055980157852
32613	34.0379989528656	93.60449581146241	45.5670010471344	234.8377478668213	258	0	0	59.78287816085815	0	0	15.822	0	0	0	0	0	0	0	0	1119.605	0	0	0	101.4907786963463	0	47.37117934539318	19.51425	39.74971166629791	0	0	0	0	0	0	8.299389895856381	0	0	0	0	11.96184001235962	1.794960049438477	55.28314206180572	0	22.71411916685104	0	0	0	0	131.7044202732086
32615	2.355999970436096	7.087449734449386	3.466499940872192	7.675900132775307	62.62800155639649	0	0	0	3.440850058078766	7.458000125885009	10.16000010490418	8.483499641418456	0	0	10.77930046463013	0	0	0	0	0	0	0	0	34.06800155639649	0	43.43804841899871	0	0	0	0	106.3678538422585	0	0	0	0	0	0	0	14.4375	24.68400077819824	35.29199844360352	67.72800155639648	0	126.4560040283203	0	0	0	0	73.87354915285111
32616	0	0	0	366	15.03599931716919	0	1.018499979972839	0	0	0	7.902500090599061	7.425999698638916	0	0	0	0	0	0	0	0	0	0	0	5.3185	62.7583	27.92400068283081	0	66.23	0	0	0	0	0	0	0	0	7.338999829292297	0	12.1720003414154	4.116999914646149	0	39.73800136566162	0	184.5440048217773	0	0	0	0	125.7237006828308
32617	0	0	0	671	0	0	0	0	5.469860118556022	0	2.126399930000305	0	0	0	106.08	14.84	0	0	0	0	0	0	50.025	6.136299898815155	36.6234	7.046000099182129	0	0	0	0	0	0	0	0	7.210270237112045	13.17739047422409	0	0	0	17.4041	0	59.42256905155182	42.76436189689636	40.60974014463424	13.17739047422409	0	0	0	3.104259993982315
32618	366	0	0	82.61279876708984	0	0	0	18.03200035095215	0	0	.550000011920929	12.42	0	286.16	19.50000047683716	5.529999923706055	130	0	252.08	0	0	6.129999780654908	46.99999809265137	0	0	93.35733691711425	0	0	0	0	0	0	0	0	0	0	0	0	0	0	0	0	0	0	0	0	33.6	17.53920053100586	69.50960939264297
32619	5.427000095844269	15.075	31.04778078784943	16.28100076675415	47.0773216178894	0	0	0	0	6.3618	25.96832012133599	0	0	0	0	0	0	0	0	82.032	0	0	0	0	0	156.7983892389774	0	54.68260076675415	16.52048021278382	14.07	233.5620015335083	11.45699961662292	0	0	0	0	0	0	0	7.4221	0	151.1987864715576	0	0	0	40.7175	0	0	25.15647947845459
32621	0	0	38.97599914550781	259.25	0	0	0	17.24799957275391	0	20.60799957275391	19.82337016410828	0	0	0	157.56	0	0	0	0	0	16.25	0	0	16.9986	0	227.0990008544922	0	138.487308240509	210.8825025558472	0	7.951999893188476	0	0	0	0	0	0	0	0	55.50000000000001	0	0	0	0	0	0	0	0	197.1362987220764
32622	0	76.25	0	47.92100131988526	0	0	0	21.45199934005737	0	0	15.62267982056141	0	0	0	0	0	0	135.24	179.47	0	0	0	0	.5849999785423279	20.925	80.153300749588	16.99541972293854	60.70574875831604	0	0	15.9786	0	0	62.65875	38.94275057017803	26.77500081062317	0	13.43655	0	3.704129930734634	0	0	0	0	0	0	0	0	91.22802969355583
32623	0	0	5.197999892234803	0	2.633929970788956	0	0	.673750014603138	0	16.1862494468689	70.22478850975037	0	0	395.25	0	23.73	2.625	0	394.5600000000001	62.7	0	0	0	18.92174998226166	0	160.6938004264831	0	0	0	185.8032025680542	93.36600081920623	0	0	0	0	0	0	0	0	.3600000143051147	0	25.05	0	237.940588079834	0	0	23.8035	0	178.1571775147557
32624	9.500250060558319	13.29924976348877	6.469499940872192	14.37700029850006	0	0	6.961999940872193	0	0	0	5.945250045061112	0	0	0	0	3.679999923706055	1.9698	0	0	498	0	.8800000190734864	0	11.34	0	58.99325058937073	0	0	25.053	93.13799606323242	108.5464959454536	0	0	0	0	0	0	0	0	0	0	0	0	0	93.3227	0	12.6	0	72.01517991456986
32625	6.867000207901	0	16.70799969673157	350.75	42.53	0	0	0	0	9.607499599456787	83.91224890232085	.7080000281333924	0	0	0	0	5.88	0	0	148.32	0	0	0	0	0	168.6010029792786	0	54.65300125122071	0	319.2680026435852	0	0	0	0	0	0	0	0	8.4	.4320000171661377	0	40.50399978637695	0	675.1380290222169	0	0	0	.7080000281333924	268.3659019384384
32626	0	0	4.809420145606994	0	37.94748058242798	186.14	0	0	6.406999835968018	2.2902	16.38739955272675	0	0	0	0	14.52800021648407	3.740999917984009	0	0	0	0	0	0	0	23.56399967193603	82.03796117362977	0	84.99115852355956	8.36072019996643	12.825	0	10.48799978256226	0	0	0	0	2.708099922180176	0	0	2.791900004768372	.397800009727478	62.78042232971192	0	73.66874885559082	0	0	0	25	64.67870103263854
32627	0	402.21875	1.770999963283539	0	66.5	0	0	30.26	9.539999999999999	0	22.83804984030724	0	0	0	0	8.084999999999999	94.92000427246094	0	0	871.5	0	0	0	0	0	118.0030800514221	0	0	0	0	30.49200029373169	0	0	0	0	0	0	0	0	1.23	2.798250117301941	267.9425040721894	0	0	0	0	20.92999973297119	52.4275	64.30641913645267
32629	0	0	0	0	7.06	0	0	25.13	0	0	9.160040127086639	0	89.7	0	0	0	0	0	3.281640050888062	0	0	0	0	0	18.08200046539307	18.41000011444092	0	25.48	0	8.736000213623047	0	17.44399978637695	0	307.92	0	0	0	0	28.875	122.1	0	0	0	0	0	0	0	0	8.650289967441559
32630	1.184640047073364	3.257759952926636	1.579520023536682	3.529240047073364	0	0	0	0	0	0	14.29494041028023	0	0	0	0	51.7965	0	0	0	0	0	37.605	0	0	0	14.6846	99.53999999999999	0	85.96100204467774	41.38503825073242	0	0	0	0	100.9395670574188	0	14.42	172.7891170574188	14.4375	0	0	1.375	280.0109341148377	0	148.0785075368881	8.099489632177352	0	0	.4689199941158294
32632	0	3.338999848365784	57.71699878692628	131.1354017186165	14.94599939346313	0	11.60700030326843	15	6.908000075817109	0	11.02415949935913	0	0	0	0	0	0	0	0	0	0	0	0	0	0	21.78299969673157	0	16.695	283.4703616584778	0	94.12800121307373	0	0	0	0	0	207.03	0	0	0	0	200.2	800.28	128.9104879974365	0	0	0	6.4091997756958	27.97860029697418
32636	382.4335995540619	45.11079829406739	21.96560038757324	48.85320170593262	0	0	1.57	0	8.67312023115158	6.609600311279297	11.99400002479553	0	0	0	0	1.039119987297058	0	0	0	0	3.563999905586243	.1465200031757355	0	0	11.85599960327148	32.91359951782226	76.6476	0	69.7785224533081	0	16.728	0	32.71949924468994	0	73.31999999999999	0	0	0	0	36.97940000000001	0	14.4702	0	0	0	0	3.15	0	52.51804052581787
32637	0	152.5	0	0	21	0	0	0	0	0	37.68756006259918	0	0	0	0	0	0	0	0	47.25	0	0	0	73.88568897047043	9.5625	87.02200267791748	0	0	28	0	2.511599973678589	0	141.91875	0	0	0	0	0	8.4	.3600000143051147	0	47.05	0	128.9104879974365	0	0	0	0	72.4896493382454
32638	0	0	48.5760009765625	122	.9449999749660493	0	0	0	0	7.092999687194824	21.61824931144714	0	16.11299968719482	0	0	0	0	0	0	1805.26	0	0	0	15.88125	0	112.2386089731216	0	131.095	0	0	0	0	0	0	0	0	0	0	0	0	0	0	0	46.527998046875	0	0	0	0	172.6419960737228
32639	6.728000221252442	18.32800022125244	8.815999889373778	356.9572608879089	16.47199977874756	0	3.015999889373779	14.43111955604553	3.015999889373779	3.110999870300293	1.320960035181046	0	0	0	0	0	0	0	0	0	0	0	0	0	0	21.95800006866455	24.6114	18.76	30.44	0	0	0	0	0	0	0	0	0	0	0	0	0	0	207.64	0	0	0	0	130.0316215053558
32640	5.012920108652115	14.12731956539154	116.944796219635	15.26661956539154	1.408749970793724	0	0	101.6355017757416	21.19741943378449	14.58304021730423	30.50249953269959	0	0	0	0	81.05551702690124	20.26387925672531	0	0	0	36.70800052642822	312.1416840538025	0	0	0	33.33214083881379	0	535.2959875488281	0	0	33.59574021730423	0	335.0640042114258	0	0	0	0	0	191.2995	0	0	210.375	0	0	0	0	0	0	175.5336719381094
32641	0	0	0	0	47.95199924468994	0	0	0	0	10.02000045776367	21.31899927902221	0	0	0	0	0	13.13999977111816	0	0	0	0	0	0	0	50.29806235466003	164.5279948425293	0	67.22400005340576	21.72799957275391	0	.2205	0	0	0	0	0	0	0	36.79800075531006	8.512000122070312	17.72800048828125	132.70400390625	0	110.0119982910156	0	0	0	0	20.84390023756027
32642	0	0	245	54.47100090026856	4.521999943256378	157.44	0	22.30199954986572	0	1.614999979734421	14.50096046433449	0	0	85.8	0	36.83200057983399	0	0	0	0	0	0	175.5520031738281	0	0	147.8570039558411	24.6114	0	0	0	22.1849995136261	0	49.97999935150147	0	0	0	0	0	0	.3600000143051147	0	25.05	0	249.0614895629883	0	19.99199909210205	0	0	69.34404120159149
32643	0	122	0	0	4.792000141143799	0	0	0	0	21.91199966430664	21.43016988868714	0	0	0	0	0	78	0	0	0	0	0	0	16.94	0	93.53268032760619	20.45573949737549	0	21	51.2	.4167799956321716	0	0	0	0	0	0	0	0	.1200000047683716	0	8.35	0	77.19449676513672	0	0	0	0	28.26562059307098
32644	16.68202948679924	48.47105000000001	282.3733294867993	49.50795897359848	10.5	0	9.460000000000001	13.99137948679924	0	0	15.18412056541443	0	0	0	0	0	0	0	0	621.26	0	0	0	24.99	0	44.44887981104851	0	50.44199935913086	0	0	1.260999975204468	0	0	0	0	0	9.617999839782714	0	4.2	15.63000000357628	0	17.2625	0	0	0	0	0	0	95.00675231933593
32645	0	0	0	15.33399948120117	24	0	0	0	0	0	6.869249975681305	0	0	0	0	0	0	0	0	0	0	0	0	0	0	32.52000045776367	0	78.06499900817872	0	0	0	0	0	0	0	0	0	0	0	.3600000143051147	0	25.05	0	121.9230052185058	0	0	2.601000032424927	0	92.14800003051758
32646	0	0	0	0	360.6907226135254	0	0	112.3	0	0	24.7979595357418	0	0	292.05	184.08	83.54400135040284	0	0	0	64.995	0	0	597.5520108032226	89.15191865997315	0	132.7040043640137	0	193.5464	0	0	0	0	0	0	0	0	0	0	28.203	16.10497023096084	83.71133092384338	264.5097473907471	0	0	0	0	0	0	160.7110033888817
32647	0	0	31.36	114.1691982116699	0	0	6.144000244140625	22.77720050811767	8.832000122070312	15.11200003623962	34.31199953556061	0	179.4	0	0	0	0	0	0	0	0	0	0	31.13090957221985	0	159.7828020019531	0	0	0	0	144.620800075531	0	112.7360015869141	0	0	17.05599960327148	16.43200019836426	0	0	22.46400039672852	2.496000099182129	0	0	0	0	0	0	0	148.4799997291565
32648	0	0	17.8128	0	63.3344	0	0	0	0	17.02112075500488	0	1.52	0	0	0	0	0	0	263.04	0	0	0	0	0	0	167.0444830200195	0	31.27136037750244	16.22943962249756	0	0	0	0	0	0	0	0	0	0	9.896000000000001	0	202.6700830200195	0	0	0	0	0	0	0
32649	7.797699943470954	21.54768971414566	13.55032994148731	124.0691002694607	100.735	0	10.9597100104332	10.97600021362305	4.658399832105637	6.972800020456315	81.63081954174041	7.56	0	0	0	13.965	0	0	0	0	.16225	0	4.3508	34.21843138275147	.4984100108027459	98.3271689843893	12.67581982705593	0	11.76	195.8895041656494	71.26003029975891	0	9.891899694824218	0	0	38.08349947929383	0	0	68.9550012588501	.1395	0	0	0	24.89984048461914	0	0	0	0	140.6617284172893
32650	1.586779941797256	4.516220058202744	2.197079941797257	4.882400000000001	24	0	0	0	0	5.370640116405487	25.122339930439	10.52799957275391	0	0	0	0	0	0	0	0	0	80.92578372497559	0	3.0515	0	48.24388037204743	0	100.8839987182617	0	0	12.31755989685059	0	97.21799697875976	0	0	0	0	0	8.4	1.728000068664551	0	142.24	0	502.7770172119141	0	0	0	0	211.7816185546875
32651	.9229999661445617	2.555999932289124	8.803999729156494	292.5190000677109	7.06	0	0	0	.7810000169277191	10.41699986457825	19.2599999563694	0	0	0	0	462.15	0	0	0	0	0	0	0	54.75003907670975	0	34.70779918289185	29.95125	0	21.08825025558471	104.7972	2.413999983072281	0	0	0	7.7056	0	0	0	0	0	0	0	0	0	0	0	0	0	108.8605591018677
32652	244	0	0	0	0	0	9.460000000000001	0	0	4.484700113296509	2.73200008392334	0	0	0	0	0	0	528.96	0	0	0	0	0	0	0	69.79449850463867	0	0	0	12.00084015731812	5.405399943351746	54.8	0	0	0	0	0	0	0	0	0	.7217000000000001	0	0	0	0	0	0	21.02061980333328
32653	564.25	0	0	0	0	0	0	0	0	13.60800024032593	37.55399917840958	0	0	0	0	0	0	0	6.558360101699829	0	29.98799903869629	0	0	9.324000120162964	0	124.0297081745148	28.87649929046631	0	0	330.4080038452149	2.52	0	0	0	0	72.60000000000001	0	0	0	112.4439963340759	97.6800033569336	0	0	0	0	0	11.2035	0	135.9855035048485
32656	0	0	0	0	43.16399848937989	0	0	0	13.48867059831619	0	21.53491951313019	0	0	0	0	0	24.46782059831619	0	0	46.16599971008301	1.158999981880188	0	0	.531999990940094	52.38623239326478	100.6262972478867	0	263.3673060424804	0	0	0	0	0	0	1.049999982118607	22.8766002861023	13.06799981117249	0	0	11.63741987447739	21.7266790687561	72.44100151062011	0	108.3921030578613	0	0	0	0	82.54946003446578
32657	0	0	42.22304999999999	0	239.4662391112328	0	0	0	0	40.34647178964615	67.06063939621448	11.13899954795837	0	136.16	0	1.85	0	0	0	0	0	0	0	91.74369999999999	0	511.7512970968247	0	226.9824083294392	42.40288915953636	12.825	0	10.48799978256226	0	0	0	20.44699957609177	0	0	0	60.35075084781647	0	1010.482483488846	0	276.816007232666	0	47.11700169563294	0	0	78.02799967527389
[truncated: 15,041 more rows]
[truncated: 2 more columns]
